# Supplementary material for: TGFβ Inhibition during Radiotherapy Enhances Immune Cell Infiltration and Decreases Metastases in Ewing Sarcoma
Source: Cancer Res Commun. 2025 Aug 27;5(8):1441–57. doi: 10.1158/2767-9764.CRC-24-0346 (PMC12380665; doi:10.1158/2767-9764.CRC-24-0346)
Supplement: Table S1 — Gene lists from comparisons [file crc-24-0346_table_s1_suppst1.xlsx]

## Sheet: Hu mouse RT vs no RT TC32
Gene	logFC	P.Value	adj.P.Val	FC
RAD52	-0.835107	4.80016e-06	3.09127e-05	-1.78399
CYP26B1	-0.918051	1.56189e-07	1.95698e-06	-1.88956
RBM5	-0.996048	9.28019e-09	2.25971e-07	-1.99453
SLC7A2	-1.64756	0.00124449	0.00330264	-3.13303
PLXND1	-0.672346	0.000331761	0.00106852	-1.59366
RBM6	-1.08589	2.84228e-08	5.30897e-07	-2.12268
ARHGAP33	-1.89731	9.89799e-09	2.35881e-07	-3.72517
SLC25A5	0.590105	4.48026e-06	2.93565e-05	1.50536
SPPL2B	-1.4742	7.07305e-10	3.51804e-08	-2.77829
CREBBP	-1.38776	2.07239e-08	4.12936e-07	-2.61672
TSPOAP1	-1.52586	0.0208603	0.0378182	-2.87959
SOX8	-1.53673	0.00359411	0.00817218	-2.90137
ITGA2B	-0.881147	0.00023435	0.000798871	-1.84184
OSBPL7	-1.39305	1.46022e-08	3.16701e-07	-2.62632
MAP3K14	-0.712015	4.25119e-06	2.81079e-05	-1.63809
TMEM132A	-0.585357	2.48367e-06	1.81588e-05	-1.50041
CACNA1G	-0.82376	7.30969e-07	6.72624e-06	-1.77001
DLX6	-1.64605	0.019152	0.0351235	-3.12977
SCIN	-2.04452	0.000550822	0.00164532	-4.12535
PNPLA4	1.22007	0.00626818	0.0132348	2.32958
CD79B	1.32399	4.49212e-05	0.00020036	2.50357
RHBDF1	-1.41548	7.93949e-08	1.14063e-06	-2.66748
BAIAP3	-2.04451	1.55687e-07	1.95256e-06	-4.12534
CRAMP1	-0.89387	1.40767e-06	1.13539e-05	-1.85815
CDKL5	-0.968019	1.40588e-05	7.61263e-05	-1.95615
CDK11A	-1.14383	5.66363e-09	1.57099e-07	-2.20967
CYTH3	-0.644733	7.01679e-07	6.52532e-06	-1.56345
CELSR3	-0.874433	6.16298e-05	0.00026038	-1.83329
AASS	-0.742956	4.10197e-08	7.01571e-07	-1.6736
PKD1	-1.87562	2.56195e-08	4.87664e-07	-3.6696
MED24	-0.620084	5.71715e-10	3.01493e-08	-1.53696
TENM1	-1.37947	5.87755e-06	3.66306e-05	-2.60174
POMT2	-1.10746	1.07081e-08	2.50249e-07	-2.15467
MLXIPL	-1.55913	2.76321e-07	3.07229e-06	-2.94677
CD9	0.764793	4.86831e-05	0.000214372	1.69913
IFFO1	-1.00503	4.59328e-10	2.5886e-08	-2.00699
PHF7	-0.709555	1.21671e-06	1.00863e-05	-1.6353
SEMA3G	-0.768572	2.71066e-05	0.000130859	-1.70358
NISCH	-1.34688	4.9412e-11	6.86727e-09	-2.54361
STAB1	-1.25107	0.0149169	0.028285	-2.38019
CLCN6	-0.9658	1.96423e-10	1.46577e-08	-1.95315
MRC2	-1.11947	1.49328e-09	5.80127e-08	-2.17267
PLAUR	-0.675788	1.163e-07	1.54569e-06	-1.59747
SEMA3B	-1.71437	4.12899e-07	4.22257e-06	-3.28152
CLK1	-0.816569	3.46943e-05	0.000161264	-1.76121
DDX11	-1.56945	1.83179e-09	6.87237e-08	-2.96791
MAMLD1	-1.56864	0.00280457	0.006614	-2.96626
MTMR11	-0.821308	0.0204945	0.0372578	-1.76701
CCDC88C	-0.874503	1.31974e-07	1.70902e-06	-1.83338
DPEP1	-0.74153	8.48616e-05	0.000340874	-1.67195
RGPD5	-1.04253	1.88108e-06	1.4411e-05	-2.05984
RUFY3	-0.752413	3.15366e-06	2.20277e-05	-1.68461
SLC11A1	-1.59823	0.00797521	0.0163552	-3.02772
SYT13	0.860096	4.58927e-05	0.000203518	1.81516
SAMD4A	-0.622305	0.000281505	0.000928988	-1.53933
CPS1	-1.01812	0.000122578	0.000462124	-2.02528
GRAMD1B	-1.06082	3.05837e-10	2.04895e-08	-2.08612
RRAGD	0.672971	2.20355e-06	1.64683e-05	1.59435
RTEL1-TNFRSF6B	-2.01079	4.23234e-08	7.1875e-07	-4.03002
FAM13B	-0.823697	7.55336e-09	1.94477e-07	-1.76994
ZCCHC8	-0.612134	7.04828e-06	4.25913e-05	-1.52852
SH3YL1	-0.754944	7.70146e-10	3.7594e-08	-1.68757
TUBG2	-0.710392	1.33295e-09	5.35258e-08	-1.63625
NSUN2	-0.598649	2.45491e-09	8.5054e-08	-1.5143
BOD1L1	-0.994898	2.93581e-08	5.4296e-07	-1.99294
MAT2B	0.606835	1.39967e-07	1.78785e-06	1.52291
EDC4	-0.684045	7.36009e-07	6.74427e-06	-1.60664
TRIO	-1.13985	6.34685e-08	9.57982e-07	-2.20358
VCAN	-1.31633	0.00054765	0.00163771	-2.49032
RAI14	-0.794396	0.0177597	0.0328732	-1.73435
PNKP	-0.863614	9.96896e-09	2.37142e-07	-1.81959
PHLPP2	-0.613336	6.17394e-06	3.82586e-05	-1.52979
PARP3	-0.674127	1.37936e-10	1.17969e-08	-1.59563
RIPOR3	-1.32371	2.00117e-10	1.46801e-08	-2.50309
AIFM2	-0.96688	1.73686e-14	8.06423e-11	-1.95461
CAPG	0.607335	0.000178989	0.000633335	1.52344
TG	-0.608783	0.0170184	0.0316797	-1.52497
CUL7	-0.610931	1.283e-08	2.87492e-07	-1.52724
PHKA2	-0.974292	7.61924e-09	1.95789e-07	-1.96468
OFD1	-0.711355	5.41024e-11	7.0536e-09	-1.63734
TPR	-0.623455	9.20568e-07	8.06403e-06	-1.54056
KATNIP	-0.725372	5.33557e-05	0.000231516	-1.65333
KITLG	0.739569	1.10606e-05	6.22451e-05	1.66968
H6PD	-0.744333	4.09051e-08	7.01571e-07	-1.6752
TNFRSF9	-1.63033	0.00307112	0.00713412	-3.09584
ELN	-1.27351	1.50429e-11	3.29214e-09	-2.41749
ARID1B	-0.641953	8.25038e-07	7.39998e-06	-1.56044
NEXMIF	-0.5869	1.78201e-05	9.28554e-05	-1.50202
LETMD1	-0.755744	2.9112e-10	1.97046e-08	-1.6885
BCAR1	-0.688831	5.40367e-09	1.52922e-07	-1.61198
FAM160A2	-1.04349	6.40526e-08	9.6343e-07	-2.06121
HEBP2	0.634761	8.01167e-06	4.7388e-05	1.55268
TTC17	-1.01252	1.26637e-09	5.22914e-08	-2.01743
ALX4	-0.769847	1.06194e-07	1.43145e-06	-1.70509
PHPT1	0.601586	6.32292e-05	0.000266366	1.51738
SYNE2	-1.0014	1.60493e-07	1.99411e-06	-2.00194
PLEKHH1	-1.61392	0.0019149	0.00476855	-3.06083
RELT	-0.701816	2.35993e-09	8.33417e-08	-1.62655
USP36	-0.622032	4.40087e-06	2.89084e-05	-1.53904
KMT2C	-0.811013	1.3251e-05	7.24394e-05	-1.75444
MCOLN3	-1.04121	0.0130285	0.02514	-2.05795
TRAF1	-1.2156	5.28283e-07	5.13843e-06	-2.32238
CROCC	-1.39245	9.53534e-10	4.33591e-08	-2.62525
UNKL	-0.94611	1.47186e-08	3.17313e-07	-1.92667
TARBP1	-1.20182	4.85648e-11	6.86727e-09	-2.3003
COL11A1	-2.05399	4.01678e-06	2.67852e-05	-4.15254
PRDM6	-1.72157	0.00386959	0.00872602	-3.29795
SFSWAP	-0.605753	9.57146e-09	2.31035e-07	-1.52177
TNK2	-1.48323	7.94738e-10	3.8226e-08	-2.79574
MON2	-0.760595	7.5876e-07	6.92375e-06	-1.69419
LTK	-1.45166	3.24624e-07	3.51413e-06	-2.73522
SLC6A16	-1.16143	0.000388307	0.00121953	-2.23679
SPA17	0.778944	3.52751e-07	3.73546e-06	1.71587
LPAR2	-0.612817	3.56116e-10	2.20573e-08	-1.52924
SUGP2	-0.915333	9.55386e-12	2.61358e-09	-1.886
ABCA7	-1.34909	6.79954e-08	1.00887e-06	-2.54751
SBNO2	-0.59536	3.78979e-05	0.000173695	-1.51085
TRAM2	-0.599165	2.17962e-06	1.63266e-05	-1.51484
ERBB3	-1.09361	0.000708919	0.00203739	-2.13407
ANKRD44	-0.810772	1.79335e-05	9.3335e-05	-1.75415
SPEN	-1.0237	3.27056e-07	3.53172e-06	-2.03313
MYLK	-0.831081	2.57497e-05	0.000125462	-1.77902
SEC61A2	-0.82447	2.82285e-06	2.02219e-05	-1.77088
FAM107B	0.689657	1.03417e-07	1.40096e-06	1.6129
MTHFD2	0.605837	2.3432e-07	2.67785e-06	1.52186
KIF26A	-1.11222	0.000145421	0.000531458	-2.16179
ATG2B	-0.864272	2.52689e-06	1.84132e-05	-1.82042
STAG3	-1.22889	2.09934e-05	0.00010574	-2.34386
MYO9A	-0.7665	2.35761e-06	1.73627e-05	-1.70114
PHKA1	-1.26126	0.0249103	0.0442502	-2.39706
CACNB1	-1.12228	1.11531e-08	2.57385e-07	-2.17691
METTL22	-1.05111	1.3419e-07	1.73089e-06	-2.07212
TRO	-0.759911	3.47396e-07	3.69066e-06	-1.69339
PRKCZ	1.06063	3.82495e-05	0.000175063	2.08584
NAV3	-2.03355	1.79563e-05	9.33618e-05	-4.0941
HDAC4	-0.892081	8.04295e-07	7.24859e-06	-1.85585
FGFR3	-1.06979	7.0537e-11	8.086e-09	-2.09912
GRIPAP1	-1.10121	6.04855e-09	1.64907e-07	-2.14535
ATP11A	-0.869598	2.86049e-06	2.04136e-05	-1.82715
RASGRP2	-1.0069	5.39665e-07	5.22592e-06	-2.00958
ABCC9	-1.26788	2.01297e-05	0.000102332	-2.40807
GAL	0.831208	0.0224795	0.0404187	1.77917
CLEC2D	-1.73584	1.74352e-06	1.35548e-05	-3.33074
NEDD4	-1.18381	3.97826e-07	4.09714e-06	-2.27175
PHRF1	-0.607162	9.29436e-06	5.36694e-05	-1.52326
PTPN3	-0.781326	0.0233667	0.0418308	-1.71871
SMG6	-0.693041	3.12785e-06	2.1905e-05	-1.61669
CLTCL1	-0.712345	1.34522e-06	1.09307e-05	-1.63846
FSTL3	-0.653324	2.10956e-06	1.5866e-05	-1.57279
MNT	-1.25397	1.38354e-10	1.17969e-08	-2.38498
GBA2	-0.849345	1.66209e-09	6.30777e-08	-1.80168
VASH1	-0.964344	7.82208e-08	1.12623e-06	-1.95118
LMCD1	0.839744	7.5568e-07	6.90044e-06	1.78973
CPSF1	-0.861407	3.64551e-08	6.41823e-07	-1.81681
ADGRL1	-0.915557	6.38436e-10	3.28757e-08	-1.8863
ZFYVE26	-1.03051	1.01539e-09	4.47421e-08	-2.04275
SPEG	-0.916387	2.19686e-06	1.64277e-05	-1.88738
SREBF1	-0.826749	2.66105e-09	8.98257e-08	-1.77368
HMMR	0.814255	4.1674e-06	2.76096e-05	1.75839
ACADVL	-0.687783	2.08003e-06	1.56881e-05	-1.61081
EVC	-0.731869	1.08906e-06	9.20829e-06	-1.66079
PANX2	-0.655001	0.000612832	0.00180226	-1.57462
ALPK1	-0.866156	5.00539e-11	6.86727e-09	-1.8228
PDE8A	-1.00583	5.09789e-07	5.00635e-06	-2.0081
GSDMB	-2.24133	1.92769e-07	2.30533e-06	-4.72832
ATP2A3	-0.938293	1.03856e-06	8.86691e-06	-1.91626
NTN4	-0.696795	0.023945	0.0427203	-1.6209
NUAK1	-0.784248	1.55014e-08	3.29367e-07	-1.72219
ZZEF1	-1.16753	2.34598e-08	4.57049e-07	-2.24626
ANO8	-1.20106	1.12659e-12	8.70189e-10	-2.29909
KCNQ2	-0.837663	0.0258474	0.0457108	-1.78715
ZNF638	-0.687438	4.38422e-07	4.44214e-06	-1.61042
VPS9D1	-0.696868	0.000431297	0.00133287	-1.62098
ZNF37A	-1.02677	1.80825e-08	3.73336e-07	-2.03746
SEC31B	-2.21233	1.98695e-10	1.46577e-08	-4.63423
BAZ2A	-0.859676	2.27669e-07	2.6155e-06	-1.81463
RGS11	-1.47546	0.000179997	0.000635532	-2.78072
ACACB	-1.51354	1.68687e-12	9.8767e-10	-2.8551
ICAM3	0.64892	0.0147824	0.0280704	1.56799
ARHGEF1	-1.0104	3.02224e-13	3.9685e-10	-2.01448
DGKD	-1.35402	4.32669e-10	2.45947e-08	-2.55623
PPP1R12B	-1.30653	1.53566e-07	1.93149e-06	-2.47346
IL4R	-0.661794	0.0143548	0.0273535	-1.58205
LRCH4	-0.667879	8.63791e-09	2.15227e-07	-1.58874
ACTN2	-1.15164	4.36336e-07	4.42776e-06	-2.22167
NAALAD2	-0.946594	7.20039e-08	1.05054e-06	-1.92732
FBLN1	0.925954	6.08238e-08	9.30859e-07	1.89994
FAP	-0.78889	0.000355525	0.00112941	-1.72775
NEBL	0.650097	0.0229665	0.0411985	1.56927
TIGAR	0.792146	0.000254148	0.000853943	1.73165
TNRC6C	-0.966153	6.08454e-06	3.77402e-05	-1.95362
CBFA2T2	-0.598493	2.17952e-06	1.63266e-05	-1.51413
RUNX1T1	-0.822648	0.00496442	0.0108034	-1.76865
THOC1	-0.687599	9.87999e-08	1.35281e-06	-1.6106
SLC1A3	-2.94053	0.00347634	0.00794428	-7.67696
TNS1	-0.852764	1.28096e-06	1.05055e-05	-1.80596
REXO1	-0.635322	4.74249e-06	3.06314e-05	-1.55328
RAPGEF3	-1.11082	1.74732e-06	1.35683e-05	-2.15968
CIC	-0.666778	9.74305e-07	8.41684e-06	-1.58752
OPHN1	-1.14871	2.40013e-06	1.76166e-05	-2.21715
EPB41L2	-0.709207	1.36973e-09	5.43383e-08	-1.63491
RIMS1	-1.61333	0.000228788	0.00078296	-3.05958
RABL2B	-0.703454	8.36018e-11	8.44443e-09	-1.6284
COL5A3	-1.72581	2.4424e-05	0.000120252	-3.30765
SRCAP	-0.887679	4.55322e-06	2.9759e-05	-1.8502
CPB2	0.910832	1.50521e-08	3.21381e-07	1.88013
PCDHB4	-1.24487	2.41647e-07	2.74724e-06	-2.36997
ATP8B1	0.591307	0.000464032	0.00142132	1.50661
COL19A1	-2.60907	0.00358508	0.00815853	-6.10109
MRPL22	0.69792	3.61291e-07	3.8105e-06	1.62216
ITGB5	-0.838234	0.000987527	0.00269925	-1.78786
KAT6A	-0.599969	1.13113e-05	6.33928e-05	-1.51568
HAL	-1.50525	0.000358216	0.00113507	-2.83874
COL16A1	-1.19822	3.21652e-08	5.7937e-07	-2.29456
CAD	-0.644306	1.608e-06	1.26365e-05	-1.56299
ATRX	-0.806379	2.36729e-06	1.74243e-05	-1.74882
MECOM	-2.12286	0.000273732	0.000907211	-4.35556
OVGP1	-2.128	2.70755e-10	1.84211e-08	-4.37112
AKR1B1	1.03458	2.02548e-11	3.85457e-09	2.04852
CTTN	-0.72282	7.39851e-10	3.65977e-08	-1.6504
MGST2	0.855499	0.00732628	0.0152086	1.80938
USP40	-0.85201	6.80907e-08	1.00914e-06	-1.80501
RAD54L	-0.835775	1.1423e-08	2.61772e-07	-1.78482
MAST2	-0.703672	2.23835e-08	4.43131e-07	-1.62865
HUWE1	-0.852246	1.08748e-06	9.20086e-06	-1.80531
ADAMTS2	-1.15889	0.00014498	0.000530488	-2.23285
GNAO1	-0.886866	0.00872224	0.0177239	-1.84915
SH3BP2	-0.601024	5.42264e-07	5.24229e-06	-1.51679
NID2	-2.034	1.55077e-05	8.24419e-05	-4.09539
SULT2B1	0.841295	0.000319691	0.00103625	1.79166
ASAP3	-0.788076	6.4385e-09	1.72234e-07	-1.72677
DNMT3B	-0.799359	0.000849445	0.00237169	-1.74033
DOCK9	-1.10455	8.43154e-05	0.000339095	-2.15032
ANKRD10	-1.18417	1.93727e-07	2.31153e-06	-2.27233
SLC4A11	-0.867874	0.000169692	0.000606321	-1.82497
MAVS	-0.766424	7.44031e-08	1.07716e-06	-1.70105
SLC23A2	-0.594831	9.77818e-08	1.34166e-06	-1.5103
SLC8B1	-0.750113	2.46499e-06	1.80355e-05	-1.68192
DZANK1	-0.59927	0.000530434	0.00159385	-1.51495
GCN1	-0.810478	3.34675e-07	3.58451e-06	-1.75379
RPH3A	-2.9575	0.000640037	0.00186929	-7.76776
KCNH4	-0.754019	0.0209912	0.0380134	-1.68648
LAG3	-1.98815	1.97624e-08	3.97915e-07	-3.96728
ARHGAP4	-0.832106	8.72174e-09	2.16085e-07	-1.78028
LTBP4	-1.12917	1.74582e-10	1.37272e-08	-2.18733
MRPS33	0.587086	1.79599e-05	9.33618e-05	1.50221
RAB11FIP3	-1.15556	7.33858e-11	8.09773e-09	-2.22771
GOLGA3	-0.810002	3.56605e-06	2.4262e-05	-1.75321
PDPR	-0.705365	4.94063e-08	7.97976e-07	-1.63056
TNRC6A	-0.925165	3.39173e-07	3.62087e-06	-1.8989
PLEKHG2	-1.16042	1.87357e-08	3.8261e-07	-2.23522
PITPNM2	-0.697193	6.57021e-06	4.01646e-05	-1.62135
FH	0.926772	1.72998e-12	9.8767e-10	1.90102
TF	-1.17038	9.53972e-07	8.30448e-06	-2.2507
NLRP1	-0.889781	1.50454e-06	1.20098e-05	-1.8529
PITPNM3	-1.13221	0.0121451	0.0236203	-2.19195
ZFHX4	-0.623573	0.000294559	0.000965997	-1.54069
RNF31	-0.682787	3.85594e-07	3.98994e-06	-1.60524
HNRNPC	0.590584	2.92227e-08	5.41218e-07	1.50586
RPGRIP1	-0.634786	0.0142202	0.0271245	-1.55271
TGM1	-1.59997	1.24316e-06	1.02652e-05	-3.03136
CAPN3	-1.46393	1.47206e-05	7.88963e-05	-2.75859
COL9A3	-1.21327	6.79826e-10	3.40718e-08	-2.31863
HDAC6	-0.630978	1.69513e-08	3.53978e-07	-1.54861
HOOK2	-1.60957	1.6078e-11	3.35111e-09	-3.0516
TMEM38B	0.635588	0.000402254	0.00125702	1.55357
WHRN	-0.784395	9.67308e-07	8.36741e-06	-1.72237
BTAF1	-0.853525	4.76039e-08	7.80975e-07	-1.80691
EFHC1	-0.741696	2.89422e-05	0.000138246	-1.67214
ITPR3	-0.949066	6.9942e-08	1.02961e-06	-1.93062
PCSK5	-2.11386	0.000636931	0.00186187	-4.32848
NRP1	-0.72409	0.0174584	0.0323976	-1.65186
MAST3	-0.703122	1.56427e-07	1.95809e-06	-1.62802
MZF1	-1.39346	4.06743e-11	6.43486e-09	-2.62708
MYO9B	-0.854951	1.8707e-07	2.25152e-06	-1.8087
KCNK6	-1.15254	0.000170627	0.000608501	-2.22305
STX1B	-0.816711	0.00688073	0.0143802	-1.76139
SETD1A	-0.635251	3.58387e-07	3.78739e-06	-1.55321
CEP170B	-0.602243	0.00449569	0.00990651	-1.51808
IZUMO4	-1.15571	1.60628e-07	1.99411e-06	-2.22794
ARVCF	-0.941653	4.64155e-07	4.64898e-06	-1.92073
ZDHHC8	-0.714722	6.54876e-09	1.73371e-07	-1.64117
LZTR1	-0.889943	9.63702e-11	9.16983e-09	-1.8531
CABIN1	-0.715617	6.04518e-06	3.75493e-05	-1.64219
GGT5	-1.6527	0.00885902	0.0179574	-3.14422
GGT1	-1.98526	0.000610114	0.00179522	-3.95933
PRODH	-1.15	5.10303e-05	0.000223062	-2.21914
TOP3B	-0.725985	7.41373e-10	3.65977e-08	-1.65403
GGA1	-0.819326	7.75827e-11	8.21591e-09	-1.76458
LGALS1	0.735672	3.70447e-07	3.88622e-06	1.66517
POLR2F	0.673452	3.4736e-06	2.37562e-05	1.59489
PICK1	-0.617212	2.2408e-08	4.43131e-07	-1.53391
TTC28	-0.66498	7.66066e-05	0.000312495	-1.58555
KDELR3	0.587463	0.00098673	0.0026982	1.5026
TOMM22	0.604224	7.41339e-06	4.45108e-05	1.52016
PPP6R2	-0.612137	9.29758e-10	4.29882e-08	-1.52852
RHBDD3	-0.604831	8.61199e-08	1.21858e-06	-1.5208
CHKB	-0.736644	3.91353e-07	4.04316e-06	-1.66629
CBX7	-1.1582	1.05835e-09	4.61703e-08	-2.2318
MTMR3	-0.629795	3.76121e-07	3.91661e-06	-1.54735
PNPLA3	-1.40625	4.67071e-09	1.37514e-07	-2.65048
TNRC6B	-0.726915	8.87239e-05	0.000353684	-1.6551
FAM118A	-1.03335	3.76724e-09	1.16669e-07	-2.04677
IL2RB	-1.65492	0.0200137	0.0364984	-3.14906
EP300	-0.671623	0.000183812	0.000647086	-1.59286
BRD1	-0.819636	5.47977e-09	1.5441e-07	-1.76496
HDAC10	-1.2135	1.10893e-09	4.76429e-08	-2.31899
KHNYN	-0.63064	6.81763e-07	6.36263e-06	-1.54825
VCPKMT	-0.62898	4.75793e-08	7.80975e-07	-1.54647
CNIH1	0.77353	4.17173e-05	0.000188244	1.70945
ERH	0.674427	3.74689e-06	2.52828e-05	1.59596
SRSF5	-0.755307	1.93234e-11	3.7314e-09	-1.68799
DICER1	-1.03037	4.59932e-09	1.36022e-07	-2.04255
TELO2	-0.845151	1.76992e-10	1.37423e-08	-1.79645
PAPLN	-1.64567	1.32431e-09	5.33422e-08	-3.12894
ACIN1	-0.911099	6.52655e-09	1.73131e-07	-1.88048
PNN	-0.855958	9.31005e-09	2.25971e-07	-1.80996
NFATC4	-0.798403	1.0071e-05	5.74467e-05	-1.73917
MMP9	0.855684	0.0225565	0.0405445	1.80962
NINL	-1.42816	5.62542e-11	7.13758e-09	-2.69102
PABPC1L	-1.38905	3.00569e-06	2.12258e-05	-2.61905
SALL4	-1.43939	0.000513553	0.00155114	-2.71207
DOK5	0.915108	4.82648e-05	0.000212959	1.88571
SLCO4A1	-1.00274	6.95917e-06	4.21499e-05	-2.00381
DIDO1	-0.817788	3.46977e-10	2.17998e-08	-1.7627
ARFGAP1	-0.998609	6.03181e-10	3.14301e-08	-1.99807
CST3	0.769185	8.5757e-09	2.14472e-07	1.70431
AHCY	0.640825	1.33159e-06	1.08499e-05	1.55922
PSMD10	0.588175	9.56083e-07	8.30862e-06	1.50334
CHRDL1	1.14133	0.000729434	0.00208812	2.20584
ZC3H12B	-0.889846	7.71638e-08	1.1159e-06	-1.85298
PCSK1N	0.891078	0.00202515	0.00500418	1.85456
TIMP1	0.781396	3.89417e-05	0.00017755	1.71879
DRP2	-1.35554	5.36281e-07	5.20081e-06	-2.55894
NALCN	-1.12432	0.0112697	0.0221366	-2.17999
TNFSF13B	-0.941126	0.00761907	0.015733	-1.92003
DGKH	-0.949574	1.50835e-06	1.20183e-05	-1.9313
HSF4	-1.84554	1.25372e-08	2.82377e-07	-3.59388
GDPD3	-1.49656	1.26053e-07	1.6486e-06	-2.82169
ELMO3	-1.21688	5.07325e-07	4.99376e-06	-2.32444
TSNAXIP1	-0.990144	1.86135e-06	1.43184e-05	-1.98638
NFAT5	-1.30077	5.94012e-08	9.15739e-07	-2.4636
PARD6A	0.668355	2.62123e-05	0.000127009	1.58926
SETD6	-0.816797	3.35261e-08	5.9814e-07	-1.76149
SLC38A7	-0.662181	2.83008e-06	2.02517e-05	-1.58247
HAS3	-0.681278	0.0231064	0.041417	-1.60356
TAF1C	-1.0599	3.34178e-10	2.16704e-08	-2.08479
TSC2	-1.38551	1.41115e-10	1.19547e-08	-2.61265
ZNF500	-0.600101	4.2894e-07	4.36282e-06	-1.51582
ABCC1	-0.644636	8.67591e-08	1.22235e-06	-1.56334
LMF1	-0.772506	1.80861e-10	1.38882e-08	-1.70823
CLCN7	-1.02552	5.60346e-10	2.97988e-08	-2.0357
RHBDL1	-0.796625	3.49899e-05	0.000162408	-1.73703
CAPN15	-1.04739	4.52456e-09	1.34721e-07	-2.06679
PIEZO1	-1.12085	3.67307e-08	6.4394e-07	-2.17475
XYLT1	-0.813057	0.00482289	0.0105268	-1.75693
PYCARD	0.739611	1.00249e-05	5.72832e-05	1.66973
CORO2B	-1.66465	0.00520111	0.0112458	-3.17036
HERC1	-0.832647	2.12501e-06	1.59631e-05	-1.78095
IGDCC4	-1.28739	0.000429528	0.00132897	-2.44086
TTC23	-0.589819	0.0267061	0.0471088	-1.50506
CEP152	-0.995658	1.31501e-09	5.33422e-08	-1.99399
DMXL2	-1.04943	3.41954e-08	6.06783e-07	-2.06971
CSPP1	-0.61771	3.51903e-05	0.000163165	-1.53444
IKBKB	-0.699648	1.78103e-07	2.16144e-06	-1.62411
NDRG1	-0.685568	0.0153577	0.0289702	-1.60834
ERICH1	-1.05629	3.49808e-10	2.1873e-08	-2.07957
ARHGEF10	-0.731229	3.83491e-06	2.57576e-05	-1.66005
CLASRP	-1.03525	2.6745e-09	9.00484e-08	-2.04947
DOT1L	-1.20225	3.98805e-10	2.33782e-08	-2.30098
SLC17A7	-0.918846	5.22907e-05	0.000227587	-1.8906
AMH	-1.84768	1.3562e-05	7.38011e-05	-3.5992
DMPK	-1.57756	1.15898e-11	2.86706e-09	-2.98465
CCDC130	-0.77614	1.15442e-08	2.6363e-07	-1.71254
RASAL3	-1.70111	1.06044e-08	2.48655e-07	-3.2515
AKAP8	-0.750143	4.29703e-11	6.60525e-09	-1.68196
PRX	-1.02956	1.8712e-06	1.43604e-05	-2.04141
CCDC9	-0.612716	4.66624e-07	4.66342e-06	-1.52914
DENND3	-1.38811	1.29133e-09	5.29887e-08	-2.61735
ICAM5	-1.44748	4.88586e-10	2.70701e-08	-2.72732
TYK2	-1.02211	4.96179e-08	8.00409e-07	-2.03089
PTPRS	-0.667805	7.34774e-08	1.06611e-06	-1.58865
MEGF8	-0.84561	2.7108e-06	1.95269e-05	-1.79702
GRIN2D	-0.913874	1.65651e-07	2.04432e-06	-1.8841
ODAD1	-1.4726	1.91714e-09	7.05152e-08	-2.77522
CAPS	-1.68302	9.8243e-10	4.38785e-08	-3.21099
TNPO2	-0.644411	5.37643e-09	1.52479e-07	-1.5631
ARRDC2	-1.10471	1.28604e-10	1.14101e-08	-2.15056
TMEM59L	0.944305	0.000110902	0.00042642	1.92426
PBX4	-0.724474	4.59934e-06	2.99276e-05	-1.6523
ATP13A1	-0.605524	3.27509e-08	5.85903e-07	-1.52153
SIPA1L3	-1.08597	1.3673e-06	1.10827e-05	-2.1228
CFAP69	-0.637194	2.75309e-05	0.000132566	-1.5553
CAV1	0.640255	1.25482e-10	1.12856e-08	1.5586
IQCE	-0.839021	8.56379e-09	2.14472e-07	-1.78884
GRB10	-1.42783	0.00642383	0.0135165	-2.69042
STX1A	-1.11284	2.99535e-12	1.40369e-09	-2.16271
CHCHD2	0.651205	8.06858e-05	0.000327203	1.57048
CYP3A5	-0.848861	4.77525e-06	3.07975e-05	-1.80108
ZKSCAN1	-0.760248	1.46202e-07	1.85486e-06	-1.69378
CLDN15	-1.4472	3.91383e-10	2.33782e-08	-2.72678
ZNF862	-0.917906	9.06998e-10	4.22333e-08	-1.88937
PRKAG2	-1.10142	1.79074e-06	1.38628e-05	-2.14566
AEBP1	-0.921694	2.29478e-10	1.62004e-08	-1.89434
CLIP2	-0.655325	2.23746e-06	1.66365e-05	-1.57497
FSD1L	-0.691822	4.96287e-06	3.18511e-05	-1.61532
AKNA	-0.726408	3.87593e-06	2.59933e-05	-1.65451
DNM1	-1.41876	0.00560766	0.0120082	-2.67356
MPDZ	-0.819308	1.58131e-07	1.9719e-06	-1.76456
SETX	-0.595139	2.99939e-07	3.29582e-06	-1.51062
ABCA2	-1.11813	1.76998e-06	1.37119e-05	-2.17065
VSIR	1.55284	0.00133654	0.00350661	2.93395
TLX1	-1.87633	0.00388341	0.00875274	-3.67141
SFXN3	-0.751901	9.07757e-08	1.26402e-06	-1.68401
ANKRD26	-0.708256	3.68808e-05	0.000169804	-1.63383
SH3PXD2A	-0.817789	2.33562e-07	2.67152e-06	-1.7627
UBE2S	0.718098	1.51997e-05	8.10671e-05	1.64501
RAPGEFL1	-1.17968	4.45901e-08	7.40219e-07	-2.26527
P2RX1	-1.80313	0.00406626	0.00910073	-3.48976
CDK5RAP3	-0.805726	1.63074e-10	1.30714e-08	-1.74803
RECQL5	-0.671825	2.34114e-05	0.000116049	-1.59309
PIGL	-0.690718	5.07862e-06	3.24987e-05	-1.61409
CAMTA2	-1.15443	3.80366e-08	6.62412e-07	-2.22597
HOXB6	-1.37849	1.51546e-09	5.8528e-08	-2.59996
ENO3	-1.3327	5.39957e-06	3.4186e-05	-2.51873
RAI1	-1.04348	4.39793e-08	7.35408e-07	-2.0612
C1QBP	0.611562	4.49944e-07	4.53432e-06	1.52791
ICAM2	0.758048	3.3329e-05	0.000156134	1.6912
CYTH1	-0.633455	6.28743e-09	1.70579e-07	-1.55128
KAT2A	-0.716392	1.05079e-06	8.94808e-06	-1.64307
CNTNAP1	-1.17977	2.77192e-11	4.85308e-09	-2.26541
EZH1	-1.06624	9.69398e-10	4.34443e-08	-2.09396
COL1A1	-1.62177	0.000918796	0.00253727	-3.07753
ABCC3	-1.13401	0.0121322	0.0236047	-2.19467
LUC7L3	-0.767737	8.82275e-09	2.17593e-07	-1.7026
YWHAE	0.603646	1.53505e-07	1.93149e-06	1.51955
DPH1	-0.716983	4.37294e-10	2.47505e-08	-1.64374
MYH3	-1.9178	0.000651866	0.00189877	-3.77846
NAT9	-0.786026	3.31095e-12	1.40369e-09	-1.72432
CPE	0.754199	5.28599e-08	8.41338e-07	1.68669
FBXW7	-0.610991	0.000457238	0.00140215	-1.52731
MFSD10	-0.689955	1.26796e-06	1.04386e-05	-1.61323
RAPGEF2	-0.597225	0.00019652	0.000686487	-1.5128
LRP2BP	-1.28216	7.81696e-05	0.000317588	-2.43203
CTSC	0.617163	2.21164e-06	1.65172e-05	1.53386
ZBTB16	-0.841709	0.00255694	0.00609545	-1.79217
FNBP4	-1.14994	1.52064e-08	3.23622e-07	-2.21905
VWA5A	1.02417	0.000341997	0.00109531	2.03378
HPX	-2.51454	0.000252814	0.000851195	-5.71414
TRIM3	-0.764213	2.37499e-08	4.60139e-07	-1.69844
ARHGEF17	-1.25661	3.40285e-09	1.07153e-07	-2.38933
CEP164	-0.95398	6.24319e-08	9.48835e-07	-1.93721
KIAA1549L	-0.795338	0.000700055	0.00201544	-1.73548
ACCS	-1.43525	5.40954e-10	2.92315e-08	-2.70429
MDK	0.794844	7.08435e-08	1.03822e-06	1.73489
MADD	-0.860359	7.22994e-09	1.87993e-07	-1.81549
NAA40	-0.612264	5.09014e-08	8.18964e-07	-1.52866
PITPNM1	-0.594805	0.000141295	0.000519898	-1.51027
TCIRG1	-0.979981	1.1009e-07	1.47359e-06	-1.97244
PRPF40B	-0.700072	6.18764e-07	5.85698e-06	-1.62459
CLEC2B	-1.70938	0.00212037	0.00521105	-3.27019
ASIC1	-0.786961	1.5241e-06	1.21143e-05	-1.72544
CAPRIN2	-1.12587	5.63394e-08	8.82699e-07	-2.18233
CYP27B1	-1.66806	1.17152e-08	2.66223e-07	-3.17787
TNS2	-1.30322	9.43131e-10	4.31507e-08	-2.4678
GPN3	0.635558	2.38022e-08	4.60139e-07	1.55354
CUX2	-1.31368	0.00282448	0.00665857	-2.48575
DDX55	-0.752221	5.30464e-11	7.03588e-09	-1.68438
TBC1D30	-1.0591	0.00017764	0.0006289	-2.08363
GNB3	-2.34195	2.83837e-08	5.30897e-07	-5.06989
ATN1	-0.684445	7.9743e-07	7.20455e-06	-1.60708
NT5DC3	-0.873988	9.44679e-08	1.30988e-06	-1.83272
C2CD5	-0.674088	2.98005e-07	3.27731e-06	-1.59559
PHC1	-0.635696	7.15029e-07	6.62055e-06	-1.55369
COX6A1	0.724049	1.53793e-06	1.22021e-05	1.65181
COL12A1	-1.20005	1.82298e-05	9.45403e-05	-2.29747
FRK	-0.592591	0.000446182	0.00137177	-1.50795
PHACTR1	-0.962743	0.000809673	0.00227808	-1.94901
MDN1	-0.669065	0.000323804	0.00104752	-1.59004
GPR63	-0.616763	2.40768e-08	4.64248e-07	-1.53343
EYA4	-1.08359	0.000569272	0.0016912	-2.1193
ARFGEF3	-0.993816	0.00807273	0.0165423	-1.99145
CUL9	-1.26502	1.0309e-09	4.52143e-08	-2.4033
COX7A2	0.597381	0.00213271	0.0052345	1.51297
VEGFA	-0.670206	0.000110523	0.00042547	-1.5913
LAMA4	-1.61594	1.32166e-05	7.22815e-05	-3.06511
FBRSL1	-0.996468	2.427e-09	8.47577e-08	-1.99511
TBX18	-1.46004	0.0026504	0.00629566	-2.75117
C7	1.18955	0.00505783	0.0109794	2.28081
TENT4A	-0.892998	5.39884e-10	2.92315e-08	-1.85703
APBB3	-0.940166	2.9231e-07	3.22819e-06	-1.91875
PCDHB3	-0.733834	0.00330361	0.0075905	-1.66305
PCDHB5	-1.9114	0.000116538	0.000443811	-3.76174
PCDHB6	-1.81388	6.72071e-07	6.29455e-06	-3.51588
CLK4	-0.5964	0.000214352	0.000739531	-1.51194
PCDHB15	-0.933377	6.96383e-05	0.00028893	-1.90974
ARSB	0.717195	2.37389e-06	1.74533e-05	1.64398
THBS4	-1.50686	5.23814e-05	0.000227906	-2.84192
RASGRF2	-2.1561	0.00131153	0.00345126	-4.4571
TTC33	0.654134	9.68987e-07	8.37641e-06	1.57367
WWC1	-0.864527	0.0170276	0.0316923	-1.82074
BNIP1	0.628322	6.53767e-05	0.000273919	1.54577
NPHP3	-0.913756	1.39116e-06	1.12484e-05	-1.88394
FAM162A	0.764526	4.38072e-06	2.8833e-05	1.69881
COL7A1	-1.34119	0.0081237	0.0166338	-2.53361
IQCG	-0.585555	1.44674e-08	3.15568e-07	-1.50062
MORC1	-1.41119	0.00691656	0.014439	-2.65956
PLXNA1	-0.890007	0.000100996	0.000394932	-1.85319
PLSCR4	-1.05662	3.3732e-10	2.16704e-08	-2.08005
ACVR2B	-0.840066	1.29959e-06	1.06302e-05	-1.79013
GORASP1	-0.602359	1.46472e-08	3.16858e-07	-1.5182
DNAH1	-1.61015	1.01112e-08	2.39225e-07	-3.05284
ZBTB47	-0.692503	1.73808e-08	3.61118e-07	-1.61608
NKTR	-1.68412	1.51167e-08	3.22236e-07	-3.21344
CLCN2	-1.04388	5.78433e-08	8.97945e-07	-2.06176
SLC4A3	-0.702427	0.000337209	0.00108208	-1.62724
INO80D	-0.807648	4.42915e-06	2.9036e-05	-1.75036
SLC30A3	-0.602055	0.000757286	0.00215797	-1.51788
PCSK4	-1.20824	1.78487e-07	2.16409e-06	-2.31055
LOXL3	-0.594279	0.00502039	0.0109053	-1.50972
ACADL	-0.703102	0.00232904	0.0056415	-1.628
USP34	-0.606179	2.1563e-05	0.000108029	-1.52222
CCT4	0.58585	2.59617e-06	1.88136e-05	1.50092
FHL2	0.741683	8.67137e-07	7.67276e-06	1.67213
PASK	-1.19293	2.42693e-09	8.47577e-08	-2.28617
ODC1	0.613929	1.87109e-08	3.8261e-07	1.53042
DCAF17	-0.635342	1.97968e-07	2.34614e-06	-1.55331
SLC1A4	0.668623	1.11332e-08	2.57377e-07	1.58955
AAK1	-0.706296	4.62548e-06	3.0053e-05	-1.63161
EPAS1	-1.31722	0.000330371	0.00106509	-2.49185
ATP6V1B1	-1.7713	1.49228e-09	5.80127e-08	-3.41363
PRRX1	0.880878	2.39698e-05	0.000118449	1.8415
MARK1	-0.935733	0.0194447	0.0355461	-1.91286
MORN1	-0.682161	3.76137e-06	2.53675e-05	-1.60454
OPRD1	-1.80423	0.000987121	0.00269871	-3.49243
AMPD2	-0.733853	2.56842e-09	8.76807e-08	-1.66307
KCNC4	-1.64921	3.08385e-05	0.000145714	-3.13662
ATP5PB	0.604345	7.17488e-06	4.32767e-05	1.52029
ASH1L	-0.717642	1.51174e-07	1.90688e-06	-1.64449
GON4L	-0.951172	5.63357e-09	1.56726e-07	-1.93344
FBXO6	0.66577	1.27554e-06	1.04747e-05	1.58641
PRG4	-0.616974	0.0155301	0.0292702	-1.53365
ZBTB17	-0.594502	7.5182e-06	4.50783e-05	-1.50995
KIF21B	-0.954377	0.000183209	0.000645485	-1.93774
NID1	-0.657741	0.0230743	0.0413749	-1.57761
MTR	-0.750391	7.03224e-09	1.84344e-07	-1.68225
KMO	1.01199	2.36358e-07	2.69645e-06	2.01669
KCNQ4	-1.02908	1.12953e-08	2.59358e-07	-2.04072
RGS4	0.991424	0.0191484	0.0351219	1.98815
CDK18	-0.667723	1.48967e-05	7.96774e-05	-1.58856
ID3	0.74538	2.00059e-08	4.01064e-07	1.67642
ARTN	-0.860942	9.4165e-08	1.30706e-06	-1.81622
IPO13	-0.695501	1.60058e-09	6.14388e-08	-1.61945
PTCH2	-1.48484	6.05324e-09	1.64907e-07	-2.79885
FAAH	-0.831102	5.30598e-08	8.42477e-07	-1.77904
PRRC2C	-0.728007	2.19222e-06	1.64023e-05	-1.65635
PTBP2	-0.685873	3.39451e-06	2.33613e-05	-1.60868
NSL1	0.666824	5.3204e-06	3.37499e-05	1.58757
ARID1A	-0.723855	4.82704e-06	3.10705e-05	-1.65159
KMT2A	-0.973025	2.4991e-06	1.82444e-05	-1.96295
SGIP1	-0.889591	4.00377e-06	2.67278e-05	-1.85265
RAB32	1.32835	3.67052e-10	2.2628e-08	2.51116
SGK1	0.75376	2.17559e-06	1.6315e-05	1.68618
CCN2	-0.640533	0.0019386	0.00482208	-1.5589
PMFBP1	-2.00279	2.83009e-08	5.30127e-07	-4.00773
MYL12B	0.614605	3.09014e-06	2.16872e-05	1.53114
OLFM3	0.58992	0.00311614	0.0072319	1.50516
SPP1	2.11205	0.0186972	0.0343998	4.32306
KLF12	-0.628162	1.97963e-05	0.000101185	-1.54559
CCND2	-1.04067	3.96886e-07	4.09067e-06	-2.05718
PIGZ	-0.934445	1.17961e-07	1.56459e-06	-1.91116
CNTRL	-0.732646	1.08059e-07	1.44857e-06	-1.66168
YLPM1	-0.651728	3.92613e-07	4.05299e-06	-1.57105
NEK9	-0.593323	1.16556e-08	2.65711e-07	-1.50872
ABCD4	-0.722564	3.51569e-09	1.09776e-07	-1.65011
DNMT3A	-0.628754	1.77816e-10	1.37423e-08	-1.54623
ATAD2B	-0.611869	2.82073e-05	0.000135129	-1.52824
FKBP1B	0.71143	1.25883e-05	6.92489e-05	1.63743
IFIT2	0.856048	0.00291627	0.0068357	1.81007
PYROXD2	-1.26776	5.68445e-08	8.87545e-07	-2.40788
KCNIP2	-1.8793	4.73706e-08	7.80455e-07	-3.67896
KANSL1	-0.718588	3.16361e-06	2.20613e-05	-1.64557
HOXB5	-1.08904	1.60807e-06	1.26365e-05	-2.12733
HOXB3	-0.829669	1.03498e-06	8.84212e-06	-1.77728
MSX2	0.754309	0.0168848	0.0314488	1.68682
ARAP3	-0.933427	0.0214666	0.0387674	-1.90981
MSANTD2	-0.660026	5.01817e-09	1.45476e-07	-1.58011
PROSER1	-0.791423	2.73791e-07	3.05126e-06	-1.73078
DUSP4	-0.635326	0.00388293	0.00875274	-1.55329
PTK2B	-0.606382	8.27935e-06	4.87298e-05	-1.52244
ADRA1A	-1.10228	0.00121798	0.00324144	-2.14694
ADCY7	-0.963284	3.30605e-06	2.28466e-05	-1.94974
TSHZ3	-0.701932	4.00232e-05	0.000181723	-1.62668
ECHDC2	-1.16544	8.87792e-07	7.8344e-06	-2.24302
ZNF211	-0.877545	2.20151e-10	1.57109e-08	-1.83725
PDZRN3	-0.774718	0.00879646	0.0178637	-1.71086
PILRB	-1.82809	1.38996e-08	3.04976e-07	-3.55068
GJA3	1.34004	0.000107325	0.000415172	2.53158
FABP3	0.637365	0.0190846	0.0350292	1.55549
TMEM54	0.762598	0.000553249	0.0016522	1.69654
ZSCAN20	-0.5895	4.83787e-06	3.1125e-05	-1.50473
CXCR4	1.61035	5.81413e-11	7.20239e-09	3.05327
SV2C	-2.02862	0.00711323	0.0148119	-4.08015
RBBP6	-0.597957	1.09077e-08	2.5319e-07	-1.51357
PTGFR	0.632253	3.77012e-07	3.92278e-06	1.54998
CCDC18	-0.704927	4.52131e-05	0.000201152	-1.63006
ZMIZ2	-0.914566	5.42045e-09	1.53066e-07	-1.885
NPY	-0.604039	0.0239213	0.042684	-1.51997
INHBA	-1.1732	3.10634e-06	2.17659e-05	-2.25511
POLM	-0.830522	2.70191e-09	9.05071e-08	-1.77833
TWIST1	0.822729	1.42482e-09	5.61841e-08	1.76875
GLIPR2	0.69597	0.000522257	0.00157252	1.61997
KIAA1549	-1.08173	0.0113251	0.0222287	-2.11657
SRGN	0.912193	2.40314e-05	0.000118675	1.8819
MED13L	-0.735153	9.64978e-06	5.54535e-05	-1.66457
BHLHE41	-1.0001	0.00447085	0.00985508	-2.00014
PRDX4	0.648042	0.000165173	0.000593642	1.56704
NR4A1	-0.662953	0.00217262	0.0053126	-1.58332
PDE1B	-1.27599	5.74147e-12	1.93311e-09	-2.42165
LRP1	-0.896477	5.49478e-05	0.000237108	-1.86151
COL10A1	-1.13836	0.00732744	0.0152086	-2.20131
NMI	0.791063	5.41459e-08	8.54555e-07	1.73035
TNFAIP6	0.968165	6.10317e-08	9.32954e-07	1.95635
BAZ2B	-0.767106	8.10795e-08	1.16102e-06	-1.70185
PFKFB2	-0.677	1.87113e-05	9.63522e-05	-1.59881
CKS2	0.593546	0.00036182	0.00114483	1.50895
INHA	-2.26719	2.0254e-09	7.40822e-08	-4.81385
PLCG1	-1.04388	2.5984e-11	4.67392e-09	-2.06176
STX16	-0.812748	1.97419e-07	2.34175e-06	-1.75655
PCK1	-0.726773	0.022889	0.0410706	-1.65493
IQSEC2	-0.793361	2.30489e-07	2.64328e-06	-1.73311
ATP8A1	-0.9138	0.00295317	0.00690739	-1.884
HIF3A	-0.628161	0.000754489	0.0021514	-1.54559
ABCC10	-1.43864	3.40804e-10	2.16704e-08	-2.71066
RP11-298J23.10	-1.34588	8.46968e-12	2.41772e-09	-2.54185
CDKN1A	1.33665	6.30443e-09	1.70688e-07	2.52563
RREB1	-0.715166	4.97834e-06	3.19348e-05	-1.64167
MYRF	-0.868915	5.29904e-09	1.50845e-07	-1.82629
AHNAK	-1.30765	7.8435e-07	7.12262e-06	-2.47537
MT2A	0.596755	0.00926426	0.0186378	1.51231
GGA3	-0.863154	6.90643e-10	3.44822e-08	-1.81901
MSTO1	-0.819338	5.69575e-13	5.75315e-10	-1.7646
PPP1R12C	-0.746156	1.92739e-08	3.89961e-07	-1.67732
CCDC93	-0.842933	7.1956e-09	1.87471e-07	-1.79369
PSPN	-0.693343	3.71779e-05	0.000171052	-1.61703
CD70	1.88835	4.51346e-05	0.000200902	3.70211
SH2D3A	-0.677404	2.1965e-05	0.000109917	-1.59926
EML2	-0.62035	1.34146e-05	7.31812e-05	-1.53725
GPCPD1	-0.705157	0.00014447	0.000529158	-1.63032
NAPB	-0.915675	7.08423e-08	1.03822e-06	-1.88645
SNRPB	0.680013	9.28553e-06	5.3642e-05	1.60215
BMP2	0.796486	4.64225e-05	0.000205798	1.73687
ROMO1	0.647382	0.00152426	0.0039092	1.56632
CEP250	-1.41664	4.40203e-08	7.35408e-07	-2.66963
KDM5C	-0.59845	4.84721e-07	4.8073e-06	-1.51409
PRR12	-0.676425	3.53897e-06	2.41028e-05	-1.59818
WNK4	-1.39186	1.10432e-05	6.21992e-05	-2.62417
AHDC1	-0.654449	8.61901e-05	0.000345365	-1.57401
IFI6	1.50246	8.08788e-05	0.000327784	2.83326
SIX1	0.60574	0.000704624	0.00202595	1.52176
L3HYPDH	-0.930907	4.32687e-06	2.85126e-05	-1.90647
DYNC2I1	-0.687198	1.28419e-09	5.28611e-08	-1.61015
HIVEP3	-1.27819	8.64271e-08	1.21986e-06	-2.42535
IDUA	-1.61537	2.32459e-11	4.29919e-09	-3.0639
UBR4	-0.823163	4.25963e-06	2.81496e-05	-1.76928
ADGRE2	-0.817735	0.00533181	0.0114943	-1.76264
SIN3B	-1.34647	3.42076e-12	1.40369e-09	-2.54289
OR7C1	-1.35936	0.0133684	0.025724	-2.56571
CHTF18	-1.05377	8.72654e-08	1.22727e-06	-2.07595
MACF1	-0.708247	6.34619e-06	3.91965e-05	-1.63382
KDM4B	-0.638049	1.95276e-05	9.98899e-05	-1.55622
AKAP9	-0.869305	3.12916e-08	5.68312e-07	-1.82678
STYXL1	0.754718	0.000147523	0.00053794	1.6873
GNAI1	0.804021	0.0150004	0.0284228	1.74596
ZNF780B	-1.09671	2.03972e-07	2.39997e-06	-2.13866
KDR	-2.03339	0.00242338	0.00583024	-4.09367
TUBGCP6	-1.42369	3.55125e-09	1.10501e-07	-2.68271
DGCR8	-1.30268	1.34224e-12	9.01331e-10	-2.46686
MGAT3	-1.31411	0.00257116	0.00612628	-2.48649
ADORA2A	-2.31645	8.23971e-06	4.854e-05	-4.98106
ATP6V1F	0.607774	3.58805e-05	0.000166072	1.52391
CDHR3	-1.03325	2.22237e-09	7.95149e-08	-2.04662
STRIP2	-0.620279	0.000266472	0.000886956	-1.53717
CCDC136	-1.14254	0.000355364	0.0011293	-2.20769
HOXD3	-0.887455	1.98262e-06	1.50326e-05	-1.84991
HOXD9	-1.69902	1.84241e-14	8.06423e-11	-3.24679
HOXD10	-1.06018	5.09539e-12	1.85854e-09	-2.0852
VPS13C	-0.971375	3.67169e-08	6.4394e-07	-1.96071
CALML4	-0.840565	4.06707e-09	1.23336e-07	-1.79075
PLD2	-0.783751	2.38287e-08	4.60139e-07	-1.7216
CD68	0.986784	0.0284639	0.0497616	1.98176
KRI1	-0.59386	8.47757e-06	4.96516e-05	-1.50928
BCL2L2	-0.973999	9.13548e-12	2.5523e-09	-1.96428
AJUBA	-0.632713	7.33537e-08	1.0655e-06	-1.55048
TEP1	-0.688548	2.50591e-05	0.000122597	-1.61166
QRICH2	-1.09745	8.26271e-05	0.000334044	-2.13976
RHBDF2	-0.779909	4.89893e-07	4.84396e-06	-1.71702
FGF13	0.750799	0.000545106	0.00163196	1.68272
MAU2	-1.08432	2.44876e-10	1.7013e-08	-2.12038
SHC2	-0.795089	2.07191e-05	0.000104621	-1.73518
ERMARD	-0.677099	1.96348e-07	2.33326e-06	-1.59892
NXNL2	-0.68454	9.13057e-06	5.28631e-05	-1.60719
DOCK6	-0.745196	0.00142849	0.00371142	-1.6762
GADD45G	0.690754	8.43177e-06	4.94938e-05	1.61413
SAFB2	-0.933814	9.27845e-09	2.25971e-07	-1.91032
GTPBP3	-0.991021	1.53769e-12	9.61499e-10	-1.98759
SLC27A1	-0.9456	5.58979e-08	8.77986e-07	-1.92599
AFDN	-0.846603	1.29803e-07	1.68601e-06	-1.79826
STK33	-1.40147	2.31366e-05	0.000114861	-2.64171
UNC13A	-2.05125	0.000737744	0.00210942	-4.14465
IQCN	-2.51764	5.90834e-07	5.65056e-06	-5.72644
HELZ2	-0.587023	0.0150946	0.0285519	-1.50214
SAMD10	-0.826019	4.78521e-10	2.67381e-08	-1.77279
COL5A1	-1.53713	9.57004e-11	9.16983e-09	-2.90217
PNPLA7	-2.15752	6.22719e-08	9.47499e-07	-4.46148
ZNF337	-0.983322	1.45325e-08	3.15938e-07	-1.97701
LAMA5	-1.5779	5.1559e-06	3.28811e-05	-2.98536
POMT1	-0.847955	4.03801e-10	2.34616e-08	-1.79995
TMEM160	0.693038	0.007605	0.0157089	1.61668
MAP3K10	-0.689157	4.764e-08	7.80975e-07	-1.61234
HIP1R	-0.937477	1.43505e-07	1.8277e-06	-1.91518
PLXNA3	-1.48688	4.10333e-09	1.24149e-07	-2.80282
ZNF236	-1.1685	0.000175228	0.000622881	-2.24778
CASZ1	-1.5859	1.41676e-08	3.10058e-07	-3.00195
POLN	-1.4975	4.65914e-06	3.02119e-05	-2.82353
GGT7	-0.79579	9.97272e-08	1.36266e-06	-1.73603
EDA2R	1.2619	7.97575e-06	4.72405e-05	2.39811
ZNF141	-0.769748	5.2749e-05	0.000229359	-1.70497
GSE1	-0.701336	3.98856e-05	0.000181224	-1.62601
PPT1	0.62355	7.67135e-07	6.99046e-06	1.54066
KCNC3	-1.46435	1.46137e-09	5.71109e-08	-2.7594
NDUFA2	0.585655	0.000722482	0.00207183	1.50072
ACAP3	-1.74799	3.96782e-10	2.33782e-08	-3.3589
C1orf159	-0.886779	4.42021e-08	7.37506e-07	-1.84904
KREMEN2	-1.27962	0.00599581	0.0127438	-2.42775
NPHP4	-0.872573	3.24015e-09	1.03519e-07	-1.83093
ZSCAN5A	-0.700338	1.04313e-06	8.90014e-06	-1.62488
LGALS3	0.668415	0.00403394	0.00904087	1.58933
BRME1	-0.94829	2.48824e-09	8.59819e-08	-1.92958
CC2D1A	-0.695419	1.36264e-09	5.43383e-08	-1.61936
ENOSF1	-1.00534	9.51901e-08	1.3185e-06	-2.00742
SLX1A	0.701609	5.97749e-06	3.71993e-05	1.62632
MRPL35	0.739521	3.49048e-05	0.000162127	1.66962
PER2	-0.64514	2.11439e-06	1.58924e-05	-1.56389
RAN	0.592114	8.12362e-07	7.31126e-06	1.50745
CLUH	-0.787576	1.28805e-07	1.67765e-06	-1.72617
SERPINF1	0.624076	0.000723362	0.00207345	1.54122
PNISR	-1.19241	7.64345e-09	1.95973e-07	-2.28535
KDM6B	-1.35772	3.74822e-08	6.56238e-07	-2.5628
XAF1	-1.31676	0.00170502	0.00430966	-2.49106
DLG4	-0.652534	0.000121231	0.000458229	-1.57193
VPS13B	-0.69126	4.42709e-07	4.47514e-06	-1.61469
PCED1A	-0.63806	1.10712e-07	1.47891e-06	-1.55623
SNAP25	-0.790524	0.00602775	0.0128013	-1.7297
KHDC4	-0.742208	7.39592e-06	4.44263e-05	-1.67273
ARHGEF11	-0.848888	1.76035e-08	3.64592e-07	-1.80111
DCAF8	-0.771266	2.44919e-09	8.5054e-08	-1.70677
IGHMBP2	-0.722591	0.00015775	0.000570166	-1.65014
LPIN3	-1.29959	1.77914e-10	1.37423e-08	-2.46159
ATP8A2	-0.634513	6.98172e-06	4.22474e-05	-1.55241
MTUS2	1.30949	0.00302071	0.00704153	2.47854
TPTE2	0.914918	1.32178e-07	1.70998e-06	1.88546
DCLK1	-0.732451	0.0161612	0.0302988	-1.66146
CCNA1	0.693973	6.96586e-05	0.00028893	1.61773
POSTN	-0.700409	0.0276562	0.04855	-1.62497
TBC1D8B	-0.960695	1.82405e-06	1.40809e-05	-1.94625
EPHB2	0.708986	0.00273092	0.00646237	1.63466
SRRM1	-0.718206	2.69902e-09	9.05071e-08	-1.64514
KMT5C	-1.24891	3.47201e-11	5.9209e-09	-2.37663
PLAAT4	1.18228	0.000564569	0.00167951	2.26935
MYH11	-1.36789	0.000134069	0.00049815	-2.58094
C1QTNF6	-0.741457	0.000173718	0.000618852	-1.67186
KRBA1	-0.732999	1.10339e-06	9.29351e-06	-1.66209
BTG1	0.680845	5.02062e-11	6.86727e-09	1.60308
AMPD3	-0.667963	0.00859764	0.0174896	-1.58883
ZFC3H1	-0.729839	4.39835e-06	2.89063e-05	-1.65845
TEX15	-0.658649	0.00336889	0.00772276	-1.5786
LOXL2	-0.717044	0.00487988	0.0106406	-1.64381
CCNB1	0.600185	7.04959e-07	6.54655e-06	1.51591
EDEM1	-0.593334	7.23885e-07	6.67979e-06	-1.50873
PTPN22	0.709147	0.000344608	0.00110206	1.63484
NOTCH2	-0.608979	1.4307e-05	7.71377e-05	-1.52518
TRIM45	-0.685024	2.59916e-05	0.000126154	-1.60773
AP4B1	-0.643359	1.38488e-07	1.77586e-06	-1.56196
MYCN	-0.634838	0.000528647	0.00158884	-1.55276
LPIN1	-0.945153	7.93983e-09	2.01659e-07	-1.92539
LDHA	0.646107	4.13437e-08	7.05962e-07	1.56494
NAV1	-0.688109	9.65991e-05	0.000380457	-1.61117
KLRD1	-1.19067	0.00191658	0.00477183	-2.28259
AGO4	-0.9477	2.39171e-09	8.41972e-08	-1.9288
DHX34	-0.587632	2.76746e-05	0.000133059	-1.50278
C5AR2	-1.92269	9.49073e-07	8.27508e-06	-3.79129
COL4A2	-1.97287	2.97059e-06	2.10393e-05	-3.92548
ARHGAP32	-0.663275	1.82923e-05	9.47519e-05	-1.58367
ETS1	-1.04425	0.000152446	0.000552671	-2.06229
OSTF1	0.592092	2.59379e-05	0.000126011	1.50743
CTSL	0.723251	1.367e-05	7.43582e-05	1.6509
OASL	1.35324	0.000788609	0.00223031	2.55485
HRK	-1.30114	0.000283568	0.000934855	-2.46423
BICDL1	-0.74551	0.000534474	0.00160452	-1.67657
DMTF1	-1.1376	8.02266e-08	1.15006e-06	-2.20014
CCDC146	-1.58743	4.0902e-06	2.71666e-05	-3.00513
PRRG4	-1.63053	0.00682969	0.0142849	-3.09628
PRPH	-1.38894	0.00381982	0.00862712	-2.61886
ITGA7	-1.63646	4.9315e-11	6.86727e-09	-3.10902
RDH5	-2.12541	3.97984e-10	2.33782e-08	-4.36327
FAIM2	1.00325	0.0151218	0.0285827	2.00451
PAN2	-1.24644	8.12425e-09	2.05153e-07	-2.37255
CCDC142	-1.03866	3.26779e-10	2.14547e-08	-2.05432
FBXL8	-1.70405	1.44704e-10	1.21026e-08	-3.25815
SLC9A5	-1.27262	1.67886e-09	6.35306e-08	-2.41601
ZNF670-ZNF695	-0.592676	0.00573104	0.0122345	-1.50804
PCNX2	-1.80771	3.3527e-05	0.00015667	-3.50086
NTPCR	0.621854	9.74157e-05	0.000382755	1.53885
RNASEL	-0.69614	6.07241e-06	3.77006e-05	-1.62016
RC3H1	-0.646931	2.96384e-05	0.00014111	-1.56583
MRPL44	0.648406	1.36563e-08	3.01379e-07	1.56744
TTLL4	-0.610414	5.46002e-05	0.000235976	-1.5267
COX5B	0.602657	5.15196e-05	0.000224827	1.51851
TSGA10	-0.768273	0.000110994	0.000426532	-1.70323
GCC2	-0.752473	2.06131e-05	0.000104224	-1.68468
ANKRD36	-1.39953	6.87341e-08	1.01753e-06	-2.63815
ARHGEF4	-0.684969	1.20551e-09	5.0335e-08	-1.60767
DRAM1	1.09627	0.00019981	0.000696126	2.13801
VILL	-0.615395	1.7481e-08	3.62627e-07	-1.53198
PCDH8	-0.900726	1.3101e-05	7.17387e-05	-1.86701
ITM2B	0.660847	1.20219e-07	1.58493e-06	1.58101
CIDEB	1.84858	0.0207752	0.0376847	3.60146
TTC5	0.644358	0.000262453	0.000875575	1.56304
RSAD1	-0.636002	1.26426e-09	5.22914e-08	-1.55402
MYCBPAP	-1.04445	3.17224e-06	2.21097e-05	-2.06258
NDUFB5	0.68417	1.09053e-05	6.15905e-05	1.60678
SMPD4	-0.61561	5.19157e-09	1.49169e-07	-1.53221
GYPC	0.847742	0.000390258	0.00122478	1.79968
RALGPS1	-0.702304	0.00018276	0.000644246	-1.6271
USP20	-0.764699	6.04232e-08	9.2906e-07	-1.69902
GARNL3	-1.19701	1.88224e-07	2.26334e-06	-2.29264
ENPP2	0.69556	0.00199065	0.00492729	1.61951
IL11RA	-0.697579	6.05671e-08	9.30184e-07	-1.62178
DNAJB5	0.675176	0.000693999	0.00199932	1.59679
IGFBPL1	-0.78499	0.0177388	0.0328484	-1.72308
KLC4	-0.588825	2.16721e-07	2.51947e-06	-1.50402
SLC22A23	-1.16687	1.13761e-07	1.51655e-06	-2.24524
FOXF2	0.878386	0.000359248	0.00113752	1.83832
UQCC2	0.612199	0.00213606	0.00524078	1.52859
ATAT1	-0.980781	1.11198e-09	4.76429e-08	-1.97353
FHDC1	-1.28741	0.0155775	0.0293512	-2.44089
IL18BP	-1.6905	3.73808e-06	2.52363e-05	-3.2277
NUMA1	-0.935027	3.3995e-07	3.62623e-06	-1.91193
CREBZF	-0.839363	1.07081e-07	1.43918e-06	-1.78926
PRCP	0.677625	5.63997e-08	8.82699e-07	1.5995
MRPL15	0.589431	6.96831e-06	4.21858e-05	1.50465
SULF1	-0.820743	0.000977182	0.00267767	-1.76632
FXYD6	-1.6073	0.0137553	0.0263795	-3.0468
TMPRSS13	-1.09907	0.00150575	0.00387003	-2.14217
SLTM	-0.625993	1.36109e-07	1.74865e-06	-1.54327
THBS1	-1.1835	0.00286235	0.00672731	-2.27128
MAPKBP1	-1.19511	3.18379e-09	1.02303e-07	-2.28963
ITGA11	-1.69764	2.40918e-05	0.000118884	-3.24369
PARP6	-1.03314	1.90606e-08	3.86243e-07	-2.04647
SMAD6	-0.619675	4.16713e-05	0.000188166	-1.53653
DUOX1	-1.30783	2.24318e-09	8.00414e-08	-2.47569
SEMA6D	-2.87886	5.79191e-08	8.97945e-07	-7.35569
SPTBN5	-1.95618	0.00698155	0.0145654	-3.88033
ARHGAP29	-1.17125	0.000670989	0.00194241	-2.25207
IFT172	-1.02451	5.3073e-09	1.50845e-07	-2.03427
MYOF	-1.20575	0.00953844	0.0191162	-2.30658
CH25H	0.828167	0.00479163	0.0104709	1.77543
ENTPD1	-1.50114	0.00844301	0.0171991	-2.83065
ADAMTS14	-1.95302	1.16618e-09	4.95571e-08	-3.87185
HERC6	1.0642	0.0276031	0.0484866	2.09101
HERC5	1.75077	0.000116738	0.000444442	3.36539
KIAA1109	-0.823559	1.53881e-07	1.9336e-06	-1.76977
SHROOM3	-2.62154	0.00423943	0.00942407	-6.15406
EGF	-1.05534	1.09135e-08	2.5319e-07	-2.07821
FBN2	-2.51928	0.000531965	0.00159735	-5.73296
MAPK8IP3	-1.91397	8.59128e-09	2.14472e-07	-3.76844
CPNE8	0.658155	0.00107803	0.00291742	1.57806
SINHCAF	0.663173	6.49066e-06	3.98824e-05	1.58356
C1RL	-0.724475	2.70269e-07	3.02292e-06	-1.6523
NDUFA9	0.605169	9.42702e-05	0.000372289	1.52116
VAMP1	-0.749579	1.57578e-06	1.24274e-05	-1.6813
PTPRQ	-1.27225	2.45088e-05	0.000120534	-2.41538
TCHP	-0.798378	4.91039e-11	6.86727e-09	-1.73914
SLC7A1	-0.619087	0.00424379	0.00943057	-1.5359
SUOX	-1.00615	0.00709715	0.0147854	-2.00855
MAP3K12	-0.754686	5.47538e-06	3.45327e-05	-1.68726
CSAD	-1.64136	6.32883e-08	9.57529e-07	-3.11961
LMBR1L	-0.983321	7.28036e-07	6.70947e-06	-1.97701
ANKRD52	-1.17243	6.43601e-09	1.72234e-07	-2.25391
WDFY2	-1.16397	1.63287e-09	6.23291e-08	-2.24073
HNRNPA1L2	-1.16755	0.0105012	0.0207887	-2.24629
SETD1B	-0.862717	5.19705e-08	8.302e-07	-1.81846
RHOF	-1.5129	1.65721e-09	6.3075e-08	-2.85383
RAB20	0.776919	0.0205966	0.0374228	1.71347
CDH24	-1.41354	3.21013e-12	1.40369e-09	-2.66389
CBLN3	-0.84053	1.06161e-05	6.01123e-05	-1.79071
FBLN5	-1.31071	9.07605e-05	0.00036034	-2.48063
DUOXA1	-0.835726	8.78936e-10	4.12189e-08	-1.78476
DUOX2	-1.41814	1.59432e-11	3.35111e-09	-2.6724
DISP2	-0.598332	0.0256821	0.045449	-1.51397
NEIL1	-1.31752	7.92801e-09	2.01659e-07	-2.49238
MAN2C1	-1.41529	2.94591e-08	5.43296e-07	-2.66713
PIF1	-1.09004	5.10136e-07	5.00635e-06	-2.1288
ULK3	-0.59748	4.41757e-07	4.46896e-06	-1.51307
PCSK6	-1.26749	0.00163172	0.00415235	-2.40743
POLG	-1.39918	1.07447e-09	4.64106e-08	-2.63752
SH3GL3	-1.87867	0.0117968	0.0230409	-3.67736
DHX38	-0.694577	3.11855e-08	5.6717e-07	-1.61841
ZFHX3	-0.786255	1.37453e-05	7.47058e-05	-1.72459
CLEC18B	-1.30985	0.000236566	0.000805169	-2.47917
KIFC3	-0.940331	6.96045e-12	2.12553e-09	-1.91897
NOL3	-0.888115	5.77038e-08	8.97945e-07	-1.85076
RHOT2	-0.622457	2.95533e-09	9.7447e-08	-1.53949
GALNS	-0.638766	2.58896e-07	2.90809e-06	-1.557
GAS8	-0.956192	8.45851e-10	3.99528e-08	-1.94018
KSR1	-0.86548	0.000126032	0.000473649	-1.82195
RANBP10	-0.596825	1.28312e-06	1.05061e-05	-1.51238
SGSM2	-1.21632	1.84112e-09	6.88767e-08	-2.32352
ARSG	-0.987839	2.44888e-05	0.00012048	-1.98321
PRELID3A	-0.799645	1.58073e-08	3.34784e-07	-1.74067
ASXL3	-1.3426	0.0164032	0.0306781	-2.53608
GAREM1	-1.09112	0.00983723	0.0196251	-2.13039
MINK1	-1.08113	5.62799e-10	2.97988e-08	-2.11569
CCDC40	-0.813216	1.43709e-05	7.74015e-05	-1.75712
TRIM65	-0.808661	1.15177e-13	1.89049e-10	-1.75159
CEP131	-0.69412	1.0487e-05	5.9535e-05	-1.6179
RNF165	-1.30847	0.000622528	0.00182546	-2.47679
MBD1	-0.607049	1.57616e-10	1.29108e-08	-1.52314
CBLN2	-1.94214	0.0098917	0.0197278	-3.84275
FKBP10	-0.96318	6.41977e-07	6.03854e-06	-1.9496
CACNA1A	-1.59028	1.15492e-10	1.05314e-08	-3.01108
PRDM15	-0.865834	7.23418e-07	6.67979e-06	-1.82239
VAV1	-1.25138	0.000355713	0.00112959	-2.38069
PGGHG	-1.50233	1.82542e-08	3.75941e-07	-2.833
COL6A2	-1.14774	1.67421e-05	8.80769e-05	-2.21567
WTIP	-1.17383	0.00336329	0.00771412	-2.2561
ADAMTS10	-2.01	1.92492e-11	3.7314e-09	-4.02783
CAPN10	-0.86291	1.49361e-08	3.19423e-07	-1.8187
CACNG8	-1.87653	4.60116e-12	1.72622e-09	-3.67191
FBN3	-3.01756	1.20774e-05	6.68586e-05	-8.09799
RCN3	-1.87646	6.65072e-12	2.08758e-09	-3.67172
ZNF593	0.625554	0.000215666	0.000743479	1.5428
KIAA0319L	-0.896021	5.9172e-11	7.26157e-09	-1.86093
MAP3K6	-0.923311	3.89666e-08	6.7394e-07	-1.89646
HSPG2	-0.682006	0.0102772	0.0203822	-1.60437
PIGK	0.603975	1.13879e-06	9.54273e-06	1.5199
PTPRF	-0.617335	9.61389e-07	8.33945e-06	-1.53404
MTF2	-0.6747	1.06287e-07	1.43145e-06	-1.59626
CELSR2	-0.914534	1.79991e-07	2.17711e-06	-1.88496
TBX19	-0.918487	5.37102e-08	8.48698e-07	-1.89013
POU2F1	-0.798271	3.48178e-05	0.000161781	-1.73902
MGST3	0.627455	6.11802e-08	9.34136e-07	1.54484
ABL2	-0.676908	9.98543e-06	5.71323e-05	-1.59871
CTSK	-0.687921	0.0131199	0.0252976	-1.61096
POGZ	-1.10772	5.16694e-08	8.26396e-07	-2.15504
DUSP10	0.753627	0.00105065	0.00285071	1.68603
INTS3	-0.695231	7.19708e-08	1.05054e-06	-1.61914
HCN3	-1.08106	4.86504e-11	6.86727e-09	-2.11559
CNIH4	0.596286	0.000442568	0.00136193	1.51182
ITPKB	-0.707077	0.00977947	0.0195211	-1.63249
PPFIA4	-1.62371	1.90043e-06	1.45074e-05	-3.08166
SNRPG	0.647237	0.000944761	0.00259744	1.56617
ZNF514	-1.07586	1.70451e-13	2.48688e-10	-2.10798
SFXN5	-0.714374	4.78766e-05	0.000211556	-1.64077
RABL2A	-1.13205	1.56428e-11	3.35111e-09	-2.19169
TMEFF2	0.692907	1.17485e-09	4.96042e-08	1.61654
CCDC150	-1.17703	1.79612e-06	1.38898e-05	-2.2611
UNC80	-1.31692	4.32468e-06	2.85126e-05	-2.49134
ANKMY1	-1.43294	5.99143e-09	1.64245e-07	-2.69997
STK11IP	-0.879548	8.88161e-08	1.24333e-06	-1.8398
IQSEC1	-0.668919	1.59066e-07	1.9798e-06	-1.58988
ARL6IP5	0.586881	8.89814e-05	0.000354495	1.502
RP11-977G19.10	1.76943	0.000356392	0.00113093	3.40919
NFKBIZ	-1.22955	4.22432e-05	0.00019029	-2.34494
COL8A1	-1.26957	0.0268491	0.0473229	-2.41089
TAGLN3	1.21385	0.0221611	0.0399063	2.31956
MED12L	-2.27823	3.76691e-06	2.53788e-05	-4.85081
LPP	-0.673029	0.000335595	0.0010777	-1.59442
TMEM44	-0.727725	6.58564e-10	3.326e-08	-1.65603
AMT	-2.48334	7.65625e-09	1.95973e-07	-5.59192
SLIT2	-0.860202	0.00827678	0.0169155	-1.81529
ECE2	-0.589287	4.01351e-05	0.000182169	-1.5045
DGKQ	-0.965126	3.84453e-10	2.32638e-08	-1.95223
SNCA	-1.99949	0.00215482	0.00527891	-3.9986
DDIT4L	0.769704	0.000785363	0.00222398	1.70492
ANK2	-0.829403	3.86212e-05	0.000176395	-1.77695
RPS3A	0.64774	0.0236333	0.0422388	1.56671
RNF175	0.624826	1.72126e-07	2.10641e-06	1.54203
PDGFC	0.829584	1.10195e-11	2.80999e-09	1.77717
CDH18	-1.06591	0.00245107	0.00588888	-2.09348
LHFPL2	1.03015	9.82265e-07	8.46334e-06	2.04223
LIX1	0.79291	5.43808e-06	3.43318e-05	1.73257
BDP1	-0.71778	6.82741e-06	4.14665e-05	-1.64465
COMMD10	0.719905	0.000686828	0.0019817	1.64707
KLHL3	-0.734359	0.00769759	0.0158776	-1.66366
FAM193B	-1.34325	8.83231e-09	2.17593e-07	-2.53721
RNF44	-0.984082	1.03131e-08	2.43563e-07	-1.97805
DOK3	-1.50651	5.94213e-05	0.000252675	-2.84122
TBC1D32	-0.598124	0.000113481	0.000434182	-1.51375
RNF217	-0.85498	3.1192e-05	0.00014712	-1.80873
VWDE	-0.947713	6.91317e-05	0.000287359	-1.92881
RBAK	-0.701467	7.84803e-06	4.66512e-05	-1.62616
IGFBP3	-0.739508	0.00511684	0.0110965	-1.66961
TRAPPC14	-0.82917	3.38939e-07	3.62087e-06	-1.77666
SLC12A9	-0.88012	3.9703e-11	6.3578e-09	-1.84053
GIGYF1	-1.77482	1.4824e-10	1.23199e-08	-3.42195
AGBL3	-0.723274	0.00312792	0.00725539	-1.65092
EPHA1	-1.28891	0.0140865	0.0269086	-2.44343
NOM1	-1.08539	4.28512e-10	2.44643e-08	-2.12195
TAF1	-0.911681	4.32439e-08	7.27063e-07	-1.88124
CCDC120	-0.686422	2.49267e-07	2.81923e-06	-1.60929
OGT	-1.04327	9.6484e-10	4.34443e-08	-2.06089
GCNA	-1.00724	6.48986e-07	6.09573e-06	-2.01006
ZNF711	-0.681538	1.74695e-07	2.12991e-06	-1.60385
RADX	-0.810332	0.000374037	0.00117979	-1.75361
CETN2	0.601615	4.64727e-07	4.65116e-06	1.51741
HMBOX1	-1.03986	9.68024e-09	2.32804e-07	-2.05604
GNRH1	-1.40993	1.41517e-06	1.13934e-05	-2.65724
SLC25A37	-0.697026	3.34061e-07	3.58209e-06	-1.62116
DOCK5	-1.70281	0.000128744	0.000482046	-3.25534
MRPS28	0.727414	1.81939e-05	9.44285e-05	1.65567
RSPO2	-3.18432	0.000124707	0.000469341	-9.09025
NDUFB9	0.61575	1.67795e-06	1.31149e-05	1.53235
ARHGAP39	-0.757341	1.94539e-08	3.92998e-07	-1.69037
CER1	-1.81531	0.000149607	0.00054448	-3.51936
FBXO10	-0.615786	1.04694e-05	5.94612e-05	-1.53239
ZNF462	-1.13831	0.00128707	0.00339709	-2.20123
SNX30	-0.637732	2.03724e-05	0.000103302	-1.55588
NR6A1	-0.993071	6.80117e-05	0.000283512	-1.99042
CRB2	-1.34092	3.75977e-11	6.17119e-09	-2.53312
SURF6	-0.657594	6.20512e-07	5.86605e-06	-1.57745
MED22	-0.752924	3.93107e-10	2.33782e-08	-1.68521
MIGA2	-0.790002	3.30227e-06	2.28342e-05	-1.72908
INPP5E	-1.24814	1.44953e-09	5.68173e-08	-2.37535
DPH7	-0.671366	7.79333e-06	4.6417e-05	-1.59258
NOTCH1	-0.611191	0.000120993	0.000457722	-1.52752
FRA10AC1	-0.694446	6.07204e-08	9.30361e-07	-1.61826
MKI67	-0.685859	0.000278167	0.000919125	-1.60866
INA	0.604668	0.021813	0.0393389	1.52063
GSTO1	0.656332	0.00118036	0.00315347	1.57607
PPRC1	-0.799211	2.4517e-08	4.71351e-07	-1.74015
ADAM12	-3.32751	5.65388e-06	3.54711e-05	-10.0388
TNKS1BP1	-0.884594	4.12887e-07	4.22257e-06	-1.84624
CELF1	-0.676177	1.43314e-07	1.82704e-06	-1.5979
ATM	-0.923067	3.61978e-07	3.81165e-06	-1.89614
EML3	-0.725284	3.72569e-07	3.89506e-06	-1.65323
KIRREL3	-0.89567	0.006105	0.0129381	-1.86047
SIDT2	-0.682648	4.11608e-07	4.21593e-06	-1.60508
SOGA1	-0.830063	0.000132713	0.000494651	-1.77776
LTO1	-0.696176	9.66356e-10	4.34443e-08	-1.6202
MRPL49	0.624465	1.63895e-05	8.66038e-05	1.54164
CDC42EP2	-0.747897	0.0180897	0.033418	-1.67934
TLCD3B	-1.48523	6.34605e-09	1.71461e-07	-2.79962
TAOK2	-0.775841	1.35467e-10	1.17028e-08	-1.71219
CLEC1A	-1.89124	0.0246889	0.0439222	-3.70954
DCUN1D2	-0.732327	2.6335e-06	1.90631e-05	-1.66132
SAP18	0.652401	2.02114e-07	2.3833e-06	1.57178
WDR17	-0.64259	2.91538e-06	2.07378e-05	-1.56113
TIMM8B	0.622394	0.00214552	0.00526004	1.53943
C2orf50	-1.2842	3.34472e-06	2.30348e-05	-2.43548
PRSS53	-1.83475	8.63331e-08	1.21986e-06	-3.5671
CACNA1C	-0.864941	0.000298418	0.000976701	-1.82127
BTBD11	-1.51911	0.0251833	0.0446868	-2.86614
DLG5	-0.640033	1.69255e-05	8.88514e-05	-1.55836
MAGI1	-0.6728	3.64145e-05	0.000167946	-1.59416
ADAMTS12	-1.52004	0.00536183	0.011547	-2.86799
PTPRO	-1.2184	0.0115818	0.0226647	-2.32689
NCAPD3	-0.634272	9.0405e-09	2.22153e-07	-1.55215
QDPR	0.602135	2.31773e-09	8.22544e-08	1.51796
ZNF827	-0.837855	1.0349e-07	1.40096e-06	-1.78739
NR3C2	0.656153	0.0102312	0.0203032	1.57588
ANKAR	-0.806712	2.44832e-05	0.00012048	-1.74922
ZNF385D	1.30442	0.00106808	0.00289293	2.46984
CENPJ	-1.25413	9.54291e-10	4.33591e-08	-2.38523
PARP8	-0.588749	0.010571	0.0209047	-1.50394
DST	-0.854059	2.74471e-08	5.17828e-07	-1.80758
KCNE4	0.769106	1.08535e-12	8.70189e-10	1.70421
POU4F1	-1.24992	0.00888329	0.0179871	-2.37829
EPG5	-0.863405	5.40991e-07	5.2349e-06	-1.81933
SUV39H2	0.612412	7.83962e-08	1.12751e-06	1.52881
ZSCAN1	-0.611096	1.54066e-05	8.19709e-05	-1.52742
PLEKHH2	-1.34705	4.05631e-08	6.98078e-07	-2.54391
SPEF2	-0.751359	0.0221577	0.0399057	-1.68338
CLEC4F	-2.17433	5.70746e-11	7.13758e-09	-4.51375
DNAI4	-0.754372	0.00178319	0.00448389	-1.6869
IFIT5	0.849811	8.51926e-09	2.13894e-07	1.80227
PRDM8	-0.838178	1.1446e-05	6.4011e-05	-1.78779
ZNF117	-1.63096	1.72773e-10	1.36667e-08	-3.09718
SYCP2L	-1.40876	5.92712e-09	1.62822e-07	-2.65508
PID1	0.594882	6.39433e-09	1.72057e-07	1.51035
SREK1	-0.596137	7.98687e-06	4.72839e-05	-1.51166
SEMA3D	0.857898	0.000117127	0.000445538	1.8124
THY1	0.807668	6.28365e-09	1.70579e-07	1.75038
ROBO3	-0.665887	0.00177435	0.00446255	-1.58654
NRGN	0.687682	0.00051362	0.00155114	1.61069
CC2D1B	-0.779901	1.01962e-06	8.72788e-06	-1.71701
LRRK1	-0.658112	1.36782e-05	7.43719e-05	-1.57802
GAL3ST2	-1.46575	0.000136886	0.000506037	-2.76208
ABCA9	-2.09483	4.12941e-05	0.000186682	-4.27176
ABCA6	-1.62737	5.65893e-06	3.54766e-05	-3.08949
ABCA10	-1.55187	2.91647e-07	3.22359e-06	-2.93197
OBSCN	-2.4773	8.67033e-09	2.15625e-07	-5.56853
CNTNAP3B	-0.807552	0.000121148	0.000458047	-1.75024
ELOC	0.587247	3.47093e-07	3.69042e-06	1.50238
PDE1C	2.40596	0.0040116	0.00899834	5.29989
ADAMTS1	-0.749969	4.51315e-05	0.000200902	-1.68176
FLCN	-0.831265	1.13538e-06	9.52022e-06	-1.77924
SEPTIN14	-1.10477	3.61826e-06	2.45283e-05	-2.15065
PTPRN2	-1.89771	0.00828006	0.016917	-3.72622
ZFYVE27	-0.975284	1.33896e-12	9.01331e-10	-1.96603
SLC25A28	-0.590146	1.97882e-08	3.97915e-07	-1.5054
HSPA13	0.64632	4.56207e-06	2.97885e-05	1.56517
RHOC	0.615415	0.000188168	0.000660122	1.532
LARP1	-0.624382	1.66561e-05	8.78004e-05	-1.54155
FZD7	-0.638467	1.83357e-05	9.48621e-05	-1.55667
SPAG17	-1.51478	7.90304e-06	4.69357e-05	-2.85755
KIF5A	-0.877279	0.000121648	0.000459142	-1.83691
MIDEAS	-0.782358	3.78387e-07	3.93396e-06	-1.71994
ADAMTSL3	-1.86868	7.63123e-06	4.56102e-05	-3.65199
MAP3K7CL	-0.716412	0.0147879	0.0280735	-1.64309
FGF18	-0.696707	0.0267316	0.0471411	-1.6208
PABIR3	-0.719604	7.99732e-07	7.21242e-06	-1.64673
HKDC1	-2.09137	0.0176019	0.0326272	-4.26151
UBE2L6	0.7834	0.000135546	0.000502127	1.72118
KAT6B	-0.630577	3.11852e-05	0.00014712	-1.54818
NSMCE2	0.603423	0.000640372	0.00186985	1.51932
FBRS	-0.770474	3.44261e-07	3.66923e-06	-1.70583
SMG1	-0.83297	3.35652e-05	0.000156737	-1.78135
RBPMS	0.635903	0.0145467	0.0276791	1.55391
TMEM171	0.838239	0.00690302	0.0144153	1.78787
TIMP4	1.37607	0.00701708	0.0146303	2.5956
LRP8	-0.938414	2.72774e-07	3.04316e-06	-1.91642
GATAD1	-0.664741	3.65122e-08	6.41823e-07	-1.58528
CLEC18A	-2.01287	5.29971e-05	0.000230127	-4.03584
ARMC12	-1.81127	7.92125e-09	2.01659e-07	-3.50951
FCSK	-0.886795	4.25444e-10	2.43952e-08	-1.84906
ARSL	0.612539	0.00693417	0.0144735	1.52895
HYDIN	-1.32564	5.09937e-08	8.18964e-07	-2.50645
KCNJ15	-1.66816	0.00128885	0.00339974	-3.17809
MX1	1.12962	0.0158474	0.0297828	2.18801
CREB3L1	-1.35575	5.53861e-05	0.000238764	-2.55931
SLC38A10	-0.789406	6.76986e-10	3.40594e-08	-1.72836
ZNF618	-0.761337	3.01333e-06	2.12617e-05	-1.69506
UBN2	-1.11719	5.08527e-07	4.9981e-06	-2.16924
ACAN	-1.63872	0.00671838	0.0140723	-3.11388
WDR19	-0.809536	6.56713e-09	1.73507e-07	-1.75265
CFAP251	-0.66005	0.00148317	0.00382773	-1.58014
MRPL17	0.626886	2.04607e-07	2.40527e-06	1.54423
RHPN1	-1.10258	4.8408e-08	7.85823e-07	-2.14738
DZIP1L	-1.01534	2.25346e-08	4.44296e-07	-2.02138
ESYT3	-0.818779	0.0216438	0.0390659	-1.76391
CLSTN2	-0.662161	0.000350032	0.00111641	-1.58245
RNF207	-1.78011	1.59334e-09	6.13553e-08	-3.43452
GPR153	-0.602224	7.35869e-07	6.74427e-06	-1.51805
AUTS2	-1.07578	3.26681e-08	5.85903e-07	-2.10786
SHROOM4	-2.03778	0.000583592	0.00172749	-4.10614
DYNC1I1	-1.17376	0.00433443	0.00960436	-2.25599
TAGLN2	0.640298	3.4187e-08	6.06783e-07	1.55865
ELK4	-0.592861	2.47534e-05	0.000121536	-1.50823
RNF166	-0.700218	1.98295e-10	1.46577e-08	-1.62475
NBL1	-0.76009	0.000136317	0.000504219	-1.6936
ZNF276	-1.71648	1.37283e-12	9.01331e-10	-3.28634
FAM160B2	-1.50421	1.8328e-10	1.39921e-08	-2.83668
PAXBP1	-0.642385	3.18224e-06	2.2154e-05	-1.56091
SON	-0.683648	2.97549e-08	5.47682e-07	-1.6062
RUNX1	-1.71637	0.000594481	0.00175695	-3.28608
STARD9	-1.98789	3.34709e-10	2.16704e-08	-3.96655
THEM4	-0.589272	0.0194321	0.035533	-1.50449
ZFYVE28	-0.60655	1.1951e-06	9.95741e-06	-1.52261
C16orf86	-0.598255	0.00517114	0.0111939	-1.51388
RGS12	-0.66468	9.16108e-06	5.30164e-05	-1.58522
ZNF221	-0.707345	0.00567936	0.0121439	-1.6328
TNFRSF13C	-1.47898	7.83476e-11	8.21591e-09	-2.78751
ARHGAP35	-0.705053	4.42534e-06	2.90255e-05	-1.6302
ATAD3B	-0.782025	1.0811e-07	1.44857e-06	-1.71954
FNDC5	-1.15832	3.3306e-07	3.58182e-06	-2.23198
ANKLE1	-0.660407	4.41614e-06	2.89797e-05	-1.58053
CBS	-0.694308	0.00606867	0.0128715	-1.61811
TRAPPC10	-0.682835	7.30527e-07	6.72624e-06	-1.60529
ZNF66	-0.980705	4.21675e-06	2.79074e-05	-1.97343
LSS	-0.9433	5.20992e-13	5.70096e-10	-1.92292
MCM3AP	-0.632256	2.42549e-07	2.75511e-06	-1.54999
C21orf58	-1.21494	3.7443e-10	2.2975e-08	-2.32132
PCNT	-1.1153	1.9487e-07	2.32199e-06	-2.1664
DIP2A	-0.919708	5.8951e-09	1.62282e-07	-1.89173
ADAMTS13	-1.57938	3.1706e-08	5.7346e-07	-2.98841
ZNF761	-0.643356	5.48068e-10	2.94946e-08	-1.56196
GPSM1	-0.726861	4.57494e-09	1.35606e-07	-1.65503
SPTBN4	-1.0987	1.35331e-09	5.41778e-08	-2.14162
SIK3	-0.617111	1.96516e-06	1.49159e-05	-1.5338
NEK8	-1.03434	2.21836e-08	4.4002e-07	-2.04818
PCSK7	-1.04572	9.50625e-11	9.16983e-09	-2.0644
CRTC2	-0.59902	5.36093e-08	8.48124e-07	-1.51469
PAQR6	-1.83075	3.48079e-07	3.69493e-06	-3.55723
NBEAL2	-1.63929	1.17291e-09	4.96042e-08	-3.11512
FGFR4	-0.664931	0.00137362	0.00359161	-1.58549
TONSL	-0.604351	8.78222e-06	5.11848e-05	-1.52029
ZNF333	-0.791772	2.08151e-08	4.14127e-07	-1.7312
MRNIP	-0.781714	1.48283e-06	1.18726e-05	-1.71917
CELF5	-0.797602	1.80062e-07	2.17711e-06	-1.73821
MFSD12	-0.655707	2.68822e-10	1.83849e-08	-1.57539
DVL3	-0.636312	4.08937e-10	2.36553e-08	-1.55435
ZNF382	-0.612207	1.36237e-06	1.10496e-05	-1.5286
LRRC56	-0.95075	3.83231e-10	2.32638e-08	-1.93288
PLXDC1	-1.23603	5.58736e-12	1.93311e-09	-2.35549
ZNF577	-0.731404	2.07235e-05	0.000104621	-1.66025
TMEM143	-0.691597	1.30293e-09	5.31328e-08	-1.61507
KASH5	-1.53624	4.22795e-10	2.43496e-08	-2.90037
MPP3	-1.45114	4.12322e-09	1.24464e-07	-2.73423
SHANK1	-1.14004	6.72614e-11	7.8858e-09	-2.20388
DBF4B	-0.750557	2.17007e-07	2.51947e-06	-1.68244
TAMALIN	-1.01193	7.51044e-05	0.000307609	-2.01661
LEMD2	-0.781795	6.08658e-10	3.15901e-08	-1.71927
WDR90	-1.4734	4.26233e-08	7.20849e-07	-2.77676
TBC1D24	-1.01334	2.30015e-08	4.50795e-07	-2.01858
NTN3	-0.961826	3.64795e-08	6.41823e-07	-1.94777
ZNF75A	-0.724578	3.26052e-09	1.03666e-07	-1.65242
SHANK2	1.21995	1.24044e-06	1.02636e-05	2.32938
CLPB	0.599685	8.81522e-08	1.23535e-06	1.51539
LBHD1	-0.735209	1.47285e-08	3.17313e-07	-1.66464
SLC25A45	-0.784926	6.51691e-07	6.1124e-06	-1.723
TPCN2	-0.619118	1.10811e-08	2.56624e-07	-1.53594
USP24	-0.643077	5.603e-06	3.52193e-05	-1.56166
AK4	0.630838	2.11978e-05	0.000106524	1.54846
PDPN	1.38922	2.02085e-05	0.000102653	2.61937
SCNN1D	-1.59647	5.30651e-10	2.90823e-08	-3.02401
MXRA8	-1.02069	0.00149224	0.00384358	-2.02889
MEGF6	-1.67319	6.52955e-14	1.42899e-10	-3.18919
MYSM1	-0.875365	2.44273e-07	2.7699e-06	-1.83447
SNX7	0.691758	6.35853e-10	3.28716e-08	1.61525
ATXN7L2	-0.712933	2.03012e-07	2.39081e-06	-1.63913
BRINP3	-0.787976	0.0109454	0.0215736	-1.72665
NBPF20	-2.0203	6.64073e-08	9.87535e-07	-4.05667
PKDCC	-1.17506	3.05866e-08	5.57823e-07	-2.25803
HAAO	-1.58473	0.00121776	0.00324144	-2.99951
REL	-0.695948	5.08642e-05	0.000222707	-1.61995
TRIM17	-0.973939	1.99923e-05	0.000101751	-1.9642
CLHC1	-1.35484	5.21395e-07	5.09029e-06	-2.55769
FRZB	0.920197	2.3635e-10	1.6508e-08	1.89237
FBXO41	-0.995147	4.36279e-07	4.42776e-06	-1.99328
SPATA18	0.871491	0.00511944	0.0111003	1.82955
CFAP221	-0.687353	0.00883346	0.0179166	-1.61033
ANKRD23	-1.16751	0.000134174	0.000498398	-2.24624
TMOD4	-1.36417	1.19018e-05	6.61515e-05	-2.57429
RNF149	-0.695425	1.39637e-06	1.12835e-05	-1.61936
CDC42EP3	0.624612	0.013956	0.0266903	1.5418
GPR155	-0.843565	0.0112857	0.0221612	-1.79448
DAPL1	0.594106	0.00388467	0.00875401	1.50954
COL6A3	-1.93695	1.89428e-06	1.449e-05	-3.82896
NAXE	0.607409	5.37829e-05	0.000233154	1.52352
SLC15A2	-0.953965	0.000484255	0.00147432	-1.93719
TRIM46	-0.635782	1.75248e-07	2.13468e-06	-1.55378
STK36	-1.64071	3.82173e-09	1.17801e-07	-3.1182
ANKZF1	-0.923019	2.38134e-07	2.71201e-06	-1.89608
FBLN2	-1.21669	0.000140467	0.000517676	-2.32413
GLB1L	-0.73372	1.42859e-08	3.12127e-07	-1.66292
CCDC191	-1.30866	7.88367e-11	8.21591e-09	-2.47712
ATXN7	-0.893917	1.0921e-06	9.22807e-06	-1.85821
CCNL1	-0.823462	2.87622e-06	2.05148e-05	-1.76965
RBM47	-1.21061	6.82341e-07	6.3635e-06	-2.31436
APBB2	-1.01394	5.2997e-09	1.50845e-07	-2.01942
IL17RE	-0.987192	0.000877203	0.00243533	-1.98232
CRELD1	-0.589265	0.000258382	0.000864668	-1.50448
TTC14	-0.842471	1.26548e-07	1.65343e-06	-1.79312
GYG1	0.736898	6.2155e-07	5.87163e-06	1.66659
GRIK3	-1.8236	0.00206046	0.00508093	-3.53963
ZC3H12A	-0.939042	2.15092e-07	2.5061e-06	-1.91725
IFT122	-0.748956	4.25665e-09	1.27904e-07	-1.68058
UVSSA	-1.86234	1.71117e-11	3.40445e-09	-3.63597
ARHGEF3	0.671186	0.000416751	0.00129615	1.59238
MELTF	-1.05682	5.09321e-06	3.25762e-05	-2.08035
C1orf50	-0.735023	0.00216128	0.00529277	-1.66442
EMCN	-2.27279	0.0030643	0.00712165	-4.83258
ZNF589	-1.10991	5.31547e-10	2.90823e-08	-2.15832
PLXNB1	-1.46905	3.81705e-10	2.32638e-08	-2.76839
BSN	-1.18939	4.60217e-06	2.99312e-05	-2.28057
HSPA4L	0.59443	2.62661e-07	2.94786e-06	1.50988
MFSD8	-0.762347	2.1958e-05	0.000109917	-1.69625
RAD54L2	-0.738829	8.443e-07	7.52648e-06	-1.66882
HHIP	0.6381	0.000478571	0.00145972	1.55628
OTUD4	-0.688813	5.34758e-07	5.18988e-06	-1.61196
EDIL3	0.746336	0.0013877	0.00362048	1.67753
ADGRV1	-1.0427	7.19804e-07	6.65147e-06	-2.06008
C5orf63	-0.627969	4.67382e-06	3.02922e-05	-1.54539
CMYA5	-1.59338	0.00025542	0.000856903	-3.01755
TLR3	0.814867	0.00289007	0.00678397	1.75914
TERT	-1.72747	5.94174e-08	9.15739e-07	-3.31146
UQCRQ	0.610742	0.000236491	0.000805123	1.52704
GRIK2	-1.42421	1.93004e-07	2.30604e-06	-2.68368
TMEM200A	0.602416	0.00168363	0.00426378	1.51826
DACT2	1.23672	0.0209297	0.0379334	2.35662
BMT2	0.609451	9.71669e-05	0.000382234	1.52568
BMPER	-0.585397	0.0179974	0.0332757	-1.50045
USP49	-1.21831	1.68073e-10	1.33756e-08	-2.32673
HEY1	1.70168	0.00413015	0.00922017	3.2528
COL1A2	-1.25673	0.000323207	0.00104584	-2.38953
CTSB	0.594295	1.41349e-06	1.13934e-05	1.50973
SPIDR	-0.637623	1.2634e-08	2.83585e-07	-1.55576
SUN1	-0.601453	8.36265e-08	1.18666e-06	-1.51724
TMEM184A	-2.56766	1.07739e-06	9.13313e-06	-5.92848
MICALL2	-1.19739	1.96726e-07	2.33564e-06	-2.29325
INTS1	-0.841068	4.7179e-07	4.70393e-06	-1.79138
CDK5	0.618286	2.35346e-06	1.73419e-05	1.53505
FOXK1	-0.839589	1.3087e-06	1.06935e-05	-1.78954
BAALC	1.11594	0.00127237	0.00336572	2.16737
FREM1	-0.836673	2.57423e-06	1.86856e-05	-1.78593
MYORG	-0.729791	0.000522886	0.00157369	-1.6584
ZMAT4	-2.10718	0.00372751	0.00844331	-4.30848
HGSNAT	-0.753837	2.545e-10	1.75887e-08	-1.68627
PGAP4	1.00797	0.00102468	0.00278861	2.01109
ASB11	1.20483	0.000306535	0.000998786	2.30511
PCDH19	-1.01785	0.0155923	0.0293749	-2.0249
WNK2	-0.746867	1.82484e-05	9.45619e-05	-1.67815
TRMT10B	-0.69231	9.72323e-08	1.33692e-06	-1.61587
FAT3	-0.912127	2.61419e-05	0.000126714	-1.88182
INTS6L	-0.768417	1.68385e-06	1.31376e-05	-1.7034
INPPL1	-0.971699	3.39466e-09	1.07152e-07	-1.96115
PCF11	-0.684453	3.78381e-09	1.16906e-07	-1.60709
AMER2	-0.759427	4.7205e-08	7.79076e-07	-1.69282
SSX3	-0.875766	9.72546e-09	2.33038e-07	-1.83498
DACT1	-0.665714	0.0201651	0.0367455	-1.58635
SNAPC4	-0.859198	4.76246e-09	1.39589e-07	-1.81403
ENTR1	-0.586896	1.48123e-08	3.17811e-07	-1.50201
TSC1	-0.785283	2.90597e-08	5.3896e-07	-1.72343
BORCS5	0.606499	8.07187e-07	7.26967e-06	1.52256
JCAD	-0.699431	0.00013752	0.000508096	-1.62386
C12orf50	-1.96764	6.40033e-08	9.6343e-07	-3.91128
TRUB1	0.640151	5.93262e-07	5.65732e-06	1.55849
UBTD1	0.699419	1.6909e-05	8.8813e-05	1.62385
IFI27	2.06571	0.00401816	0.00901152	4.18639
CCDC38	-1.44474	2.78375e-08	5.23688e-07	-2.72214
PCBD1	0.58583	2.05873e-08	4.10838e-07	1.5009
ZNF202	-0.591392	3.25345e-09	1.03666e-07	-1.5067
TMEM100	1.32945	0.00601498	0.0127783	2.51307
DCHS1	-0.73522	5.02431e-06	3.21826e-05	-1.66465
MSS51	-1.39197	1.22287e-08	2.76377e-07	-2.62436
CYB5A	0.58499	8.13657e-05	0.000329452	1.50003
ATP9B	-0.906867	4.26165e-08	7.20849e-07	-1.87497
SERPINB7	1.69596	0.000227695	0.000779902	3.23992
TUB	-0.659986	2.96877e-06	2.10377e-05	-1.58007
CRABP1	0.68888	1.6345e-06	1.27983e-05	1.61203
ZMAT1	-1.32766	1.20507e-09	5.0335e-08	-2.50994
TRIM66	-1.4222	1.29868e-08	2.9051e-07	-2.67995
DENND2B	-0.706988	0.00104971	0.00284991	-1.63239
NDST2	-0.618311	3.13042e-06	2.19112e-05	-1.53508
RIMKLB	-1.19502	7.08163e-11	8.086e-09	-2.28948
TK2	-0.649601	0.000633619	0.00185384	-1.56873
CIAO2B	0.618373	5.42751e-06	3.43133e-05	1.53514
CHRFAM7A	-1.12773	2.73775e-05	0.000131946	-2.18515
B2M	0.757752	1.23006e-07	1.61681e-06	1.69085
CATSPER2	-1.30052	0.00187977	0.00469084	-2.46318
KIF7	-0.958604	1.05025e-08	2.47591e-07	-1.94343
MESP1	0.67196	0.000173499	0.000618409	1.59324
TAC3	1.20377	0.0193134	0.0353751	2.30341
STAT6	-0.750228	4.40057e-14	1.42899e-10	-1.68206
MBD6	-0.876785	2.7055e-08	5.11164e-07	-1.83628
GOLGA2	-0.862316	6.54397e-10	3.31772e-08	-1.81795
CERCAM	-0.585802	6.64273e-09	1.75152e-07	-1.50087
FBXO22	0.61697	4.78588e-09	1.39796e-07	1.53365
TBC1D2B	-0.765795	1.35906e-08	3.00941e-07	-1.70031
LOXHD1	-1.68111	4.72627e-11	6.86727e-09	-3.20674
ZNF91	-0.626131	6.32902e-07	5.96599e-06	-1.54342
CDK12	-0.698036	2.09756e-07	2.45889e-06	-1.62229
ENGASE	-1.81378	5.70189e-11	7.13758e-09	-3.51562
TBC1D16	-0.68087	8.95199e-06	5.19437e-05	-1.60311
TEPSIN	-1.08951	2.51304e-09	8.66107e-08	-2.12802
PRRT2	-1.84137	1.90972e-09	7.04396e-08	-3.58349
IRGQ	-0.833481	4.60584e-07	4.62026e-06	-1.78198
ZNF180	-0.689214	1.8266e-08	3.75941e-07	-1.61241
NIBAN3	-1.62242	2.78105e-06	1.99661e-05	-3.07891
MVD	-0.613566	1.42027e-07	1.8124e-06	-1.53004
ANKRD11	-0.677674	1.07156e-06	9.09545e-06	-1.59956
RSKR	-1.99175	2.21506e-09	7.94699e-08	-3.9772
PROCA1	-1.38782	6.63227e-12	2.08758e-09	-2.61684
ZNF641	-0.764797	7.02053e-08	1.03232e-06	-1.69913
CACNB3	-0.610733	3.56523e-08	6.30082e-07	-1.52704
KMT2D	-1.69253	1.89579e-09	7.03803e-08	-3.23222
CORO6	-1.15535	0.000162829	0.000586104	-2.22738
TUBA1A	0.59257	0.00112136	0.0030161	1.50793
TUBA1C	0.621659	2.15525e-07	2.50892e-06	1.53864
NCKAP5L	-0.63623	1.03261e-06	8.82763e-06	-1.55426
PROSER3	-1.00874	7.98852e-07	7.20943e-06	-2.01215
NFKBID	-1.16936	2.15038e-07	2.5061e-06	-2.24912
TMC4	-1.5886	4.57456e-05	0.000203003	-3.00758
LENG8	-1.96942	5.67094e-09	1.57099e-07	-3.91612
TMEM145	-1.22859	0.000782305	0.002217	-2.34337
SPINT2	0.653418	0.000372003	0.00117507	1.57289
ATCAY	-1.89703	5.20967e-05	0.000226968	-3.72445
KIFC2	-1.29283	9.29347e-09	2.25971e-07	-2.45008
RILP	0.633022	0.0026799	0.00635081	1.55081
WDR81	-0.801595	3.38379e-08	6.02883e-07	-1.74303
ZNF83	-0.923578	4.38283e-08	7.35006e-07	-1.89681
CTD-2550O8.5	0.667451	0.00935207	0.0187972	1.58826
IGFBP6	0.768647	0.000884518	0.00245241	1.70367
SOAT2	0.832015	0.00125806	0.00333392	1.78017
PRDX2	0.608452	2.04172e-06	1.54256e-05	1.52462
EVPL	-1.19851	0.000828	0.00232119	-2.29503
DNASE1L2	-1.00775	0.000990317	0.00270575	-2.01077
CASKIN1	-1.1719	0.000844914	0.00236105	-2.25309
SRRM2	-1.33243	6.06283e-07	5.7564e-06	-2.51826
VWCE	-1.04887	3.8595e-08	6.70359e-07	-2.06891
BEST1	-0.874477	0.000139331	0.000514354	-1.83334
ATG16L2	-1.68019	3.9629e-11	6.3578e-09	-3.20469
TRANK1	-0.612197	7.64379e-05	0.000312001	-1.52859
TTC21A	-1.91065	9.04423e-08	1.26213e-06	-3.75978
LTBP3	-1.25023	9.35268e-10	4.30912e-08	-2.3788
SF1	-0.720489	6.42765e-11	7.74325e-09	-1.64774
CCDC88B	-1.41453	1.22953e-08	2.77405e-07	-2.66574
ANKS3	-1.14911	8.84068e-10	4.13121e-08	-2.21777
KCNJ4	-0.924196	0.000120657	0.000456979	-1.89763
SETD5	-0.985772	6.47457e-08	9.71629e-07	-1.98037
DDIT4	0.641383	0.00354546	0.00808114	1.55982
POLR2J3	-0.939485	2.71059e-09	9.05668e-08	-1.91784
MFSD2A	0.74287	0.00275325	0.00650936	1.6735
TAP1	0.877766	1.70125e-07	2.08387e-06	1.83753
ING5	-0.919113	9.11238e-11	8.92945e-09	-1.89095
ATG4B	-0.595056	6.50566e-08	9.75181e-07	-1.51053
COG7	-0.596956	1.86907e-07	2.25152e-06	-1.51252
TNXB	-0.765113	0.0206322	0.0374718	-1.6995
BMP1	-0.764525	2.44883e-09	8.5054e-08	-1.69881
CAVIN2	0.93031	8.88468e-07	7.8351e-06	1.90569
COL3A1	-0.947746	1.8512e-05	9.55134e-05	-1.92886
LDLRAD4	-0.782234	1.99863e-05	0.000101751	-1.71979
SEMA4C	-0.593819	3.56087e-10	2.20573e-08	-1.50924
PPIP5K1	-0.612179	0.00111836	0.00300988	-1.52857
VAMP5	0.742902	0.000220473	0.000758661	1.67354
MAT2A	-0.76358	3.91462e-09	1.20381e-07	-1.6977
INPP5D	-1.04793	0.025387	0.0450117	-2.06756
JMJD7-PLA2G4B	-1.18306	1.35898e-07	1.74778e-06	-2.27058
HNRNPH1	-0.968099	1.07841e-11	2.80999e-09	-1.95626
UPF3A	-0.727412	1.37971e-11	3.14938e-09	-1.65567
FAM110B	-1.64336	0.00417825	0.00930538	-3.12392
ODAD2	-1.31475	0.00120922	0.0032227	-2.48759
PCSK9	-0.918679	4.21873e-06	2.79074e-05	-1.89038
NPIPB12	-2.20267	1.13466e-10	1.04191e-08	-4.60332
RAB3B	-0.659653	0.000807755	0.00227415	-1.5797
THBS3	-0.930337	3.43267e-10	2.16704e-08	-1.90572
CA5B	-0.608348	2.27968e-05	0.000113603	-1.52451
NPIPB3	-1.91472	3.02993e-08	5.55671e-07	-3.77041
B3GALNT1	0.647012	1.7015e-06	1.32595e-05	1.56592
MINAR1	-0.631438	6.54587e-05	0.000274175	-1.54911
NPR1	-0.892374	0.025429	0.0450743	-1.85623
SDC2	0.841052	7.13194e-07	6.60899e-06	1.79136
CCDC8	-0.602317	1.80788e-05	9.39051e-05	-1.51815
PROKR1	-0.843653	0.00020306	0.000705205	-1.79459
RGPD8	-1.29154	0.000237763	0.00080778	-2.44789
HIC2	-1.03161	2.01061e-05	0.000102291	-2.0443
HEXD	-0.662557	3.46789e-07	3.69018e-06	-1.58289
LRRC45	-0.668367	1.50657e-06	1.20179e-05	-1.58927
FASN	-1.05683	7.35932e-09	1.90602e-07	-2.08036
LDB2	0.63463	1.18868e-09	5.00276e-08	1.55254
P2RY1	-0.822401	0.0108996	0.0214867	-1.76835
TRIM56	-1.4136	2.13403e-09	7.76233e-08	-2.66401
TPST1	0.595797	1.89966e-07	2.28011e-06	1.51131
OTUD3	-1.41573	5.0187e-09	1.45476e-07	-2.66795
IFFO2	-0.783474	3.01573e-05	0.000143114	-1.72127
NLGN2	-0.961581	1.06908e-09	4.64106e-08	-1.94744
CHD3	-1.16641	5.9516e-08	9.16184e-07	-2.24452
CNTROB	-0.836894	3.22768e-09	1.03372e-07	-1.7862
KCNAB3	-0.815442	1.47577e-08	3.17313e-07	-1.75984
CCDC144A	-1.67285	3.40172e-06	2.33986e-05	-3.18844
HOXD4	-1.67953	5.04104e-09	1.45801e-07	-3.20323
SLC16A5	-0.768651	8.77687e-11	8.78348e-09	-1.70368
USP47	-0.622971	2.87872e-06	2.05214e-05	-1.54004
FAM161A	-0.604555	5.15129e-07	5.04788e-06	-1.52051
NFRKB	-0.835403	1.44105e-10	1.21026e-08	-1.78436
DCLK2	-1.00539	6.27318e-14	1.42899e-10	-2.00748
ZNF804A	0.794063	0.000861342	0.00239777	1.73395
ADORA2B	1.00465	1.06662e-06	9.05937e-06	2.00646
DENND5B	-1.62231	0.00442182	0.00976832	-3.07868
LONRF2	-1.44307	0.00834579	0.0170301	-2.71899
CDH2	-1.06901	0.0157874	0.0296912	-2.098
STAT2	-0.898639	7.37383e-08	1.06872e-06	-1.86431
CAVIN4	-0.699642	0.000198663	0.0006925	-1.6241
HOXB9	-0.807822	0.00287172	0.0067445	-1.75057
AKAP13	-0.778531	0.000139992	0.000516359	-1.71538
CEL	-1.3149	6.5777e-05	0.000275332	-2.48785
LSM3	0.620844	5.79209e-08	8.97945e-07	1.53777
MTSS1	0.588372	0.000167807	0.000601074	1.50355
TANC2	-0.874418	1.68563e-05	8.86067e-05	-1.83327
PYGO1	-1.28996	0.00435586	0.00964445	-2.44522
TSNARE1	-0.771554	1.08674e-08	2.53014e-07	-1.70711
ALK	-0.662005	1.51139e-05	8.06423e-05	-1.58228
KCNMB3	-1.29093	2.40705e-05	0.000118823	-2.44685
ZNF692	-1.17384	9.2616e-07	8.10761e-06	-2.25612
CDC42BPG	-0.958414	1.82644e-06	1.40828e-05	-1.94317
ZNF439	-0.587756	1.15069e-05	6.42418e-05	-1.50291
ZNF440	-0.67388	1.59452e-05	8.44599e-05	-1.59536
KCNK3	-1.38686	0.00176764	0.00444907	-2.61508
ASXL1	-0.605049	6.46211e-09	1.72234e-07	-1.52103
ZNF318	-0.6977	2.03751e-09	7.43182e-08	-1.62192
NEUROD2	-0.724399	0.00169678	0.0042913	-1.65221
DSCAM	0.914712	0.00642421	0.0135165	1.88519
CXXC5	-0.919997	0.0104159	0.0206416	-1.89211
PIK3CD	-0.674066	0.00195433	0.00485386	-1.59556
BPTF	-0.90792	5.47672e-08	8.61255e-07	-1.87634
PLEKHG5	-1.4183	4.50513e-12	1.72622e-09	-2.67271
ANO5	-1.90728	0.0166446	0.0310676	-3.75101
MLLT3	0.760409	1.33746e-10	1.17028e-08	1.69397
TLN2	-0.696822	0.00479791	0.0104793	-1.62093
SCG2	0.847688	0.000362912	0.00114774	1.79961
PPIH	0.65565	1.67078e-05	8.79674e-05	1.57533
DRC3	-1.36899	8.64357e-07	7.65848e-06	-2.58289
LAMB2	-0.981819	4.48727e-08	7.43969e-07	-1.97495
MRPL13	0.592821	0.000353916	0.00112643	1.50819
TPSAB1	1.30983	0.00359701	0.00817452	2.47912
PRSS27	-0.775873	6.09137e-05	0.000257937	-1.71223
GTPBP2	-0.736801	2.20498e-09	7.93248e-08	-1.66648
CARNS1	-1.6918	3.94636e-10	2.33782e-08	-3.2306
HCFC1	-0.591933	3.00451e-05	0.000142633	-1.50726
RAD9A	-0.966289	8.33919e-11	8.44443e-09	-1.95381
AGAP5	-2.01328	2.39601e-07	2.72635e-06	-4.03699
WASHC2C	-0.620601	3.22214e-10	2.12612e-08	-1.53752
ZMAT3	0.624811	5.96622e-07	5.68523e-06	1.54201
ZNF596	-0.745029	3.64041e-07	3.82724e-06	-1.67601
NAA16	-0.778694	7.73114e-08	1.1168e-06	-1.71558
EFCAB12	-0.958933	0.0100194	0.019934	-1.94387
HOXC5	-2.09521	2.11557e-07	2.4759e-06	-4.27288
SNX32	-1.50995	4.52871e-13	5.40604e-10	-2.848
CES4A	-1.44635	2.43172e-11	4.43485e-09	-2.72518
CES3	-1.29267	2.33115e-12	1.20687e-09	-2.44981
METAP1D	-0.785906	1.32176e-09	5.33422e-08	-1.72418
EGFL7	0.831781	3.61579e-07	3.8105e-06	1.77988
NADSYN1	-0.609997	3.81731e-07	3.95932e-06	-1.52626
ANKRD13D	-0.74985	9.71084e-09	2.33038e-07	-1.68162
FRG2C	0.744195	2.5054e-07	2.8239e-06	1.67504
HECTD4	-1.27824	1.47649e-08	3.17313e-07	-2.42543
KDM2A	-0.674177	1.24773e-05	6.87826e-05	-1.59569
ADCK5	-0.606889	1.14816e-07	1.52751e-06	-1.52297
RHOD	0.695899	3.04765e-07	3.33767e-06	1.61989
COMMD1	0.634761	0.000130796	0.000488518	1.55268
ADCY5	-0.587702	0.0020092	0.00496945	-1.50285
CYSLTR1	-2.07266	5.42575e-06	3.43133e-05	-4.20663
PARP15	-1.38942	0.00310129	0.00719869	-2.61974
CKS1B	0.596716	4.5426e-05	0.000201857	1.51227
MAB21L3	-1.76562	1.36276e-08	3.01253e-07	-3.40019
MFSD4B	-0.738591	0.000702239	0.00201996	-1.66855
GLRX	0.726109	1.79591e-05	9.33618e-05	1.65417
SYT12	-0.645003	0.000142938	0.000524898	-1.56374
GOLGB1	-0.775662	1.52604e-06	1.21224e-05	-1.71198
ZNF483	-0.888996	7.00322e-05	0.000290192	-1.85189
ZNF449	-0.621532	6.26192e-05	0.000264135	-1.53851
EHBP1L1	-1.37498	8.40082e-12	2.41772e-09	-2.59364
ZNF417	-0.911404	1.23365e-07	1.6199e-06	-1.88088
PEAK1	-0.908193	1.30244e-07	1.68995e-06	-1.87669
MST1	-1.23046	2.99368e-06	2.11789e-05	-2.34641
ADGRF3	-1.13314	3.56139e-11	5.99546e-09	-2.19335
CHD2	-1.0262	4.29702e-07	4.36719e-06	-2.03665
CEP83	-0.695491	2.56927e-07	2.89341e-06	-1.61944
SULT1B1	-2.0724	4.75155e-05	0.000210359	-4.20587
HAP1	-0.756089	3.84716e-06	2.58135e-05	-1.68891
ENDOV	-0.815228	2.22714e-07	2.57209e-06	-1.75958
RNF213	-1.00717	5.62319e-06	3.53123e-05	-2.00996
RP11-97O12.7	-2.33113	0.00510852	0.0110821	-5.032
GPR160	0.672974	5.76234e-06	3.60585e-05	1.59436
SPTBN2	-0.820748	8.58936e-06	5.02168e-05	-1.76632
LRRC63	-0.746099	1.56e-06	1.23326e-05	-1.67725
MSRB3	-0.911454	0.000771033	0.00219188	-1.88094
CYB561D1	-0.751297	9.65237e-07	8.35499e-06	-1.68331
PIGG	-0.802112	5.25842e-09	1.50432e-07	-1.74365
ADCY6	-1.37936	8.0698e-10	3.86732e-08	-2.60153
ZCCHC12	0.901743	0.0001881	0.000660059	1.86832
BBS1	-0.806035	1.51059e-09	5.85118e-08	-1.7484
IGDCC3	-1.84131	0.0144529	0.0275146	-3.58335
ANKRD36C	-1.95347	7.03347e-09	1.84344e-07	-3.87305
ZNF497	-0.81399	4.29268e-05	0.000192708	-1.75807
ZNF266	-0.677477	2.24128e-07	2.58614e-06	-1.59934
SLC29A2	-0.682692	1.70921e-09	6.43085e-08	-1.60513
FAM241A	-1.07185	3.8408e-05	0.000175604	-2.10213
ADGRE1	1.23101	9.89932e-07	8.52338e-06	2.34731
ZIC4	-1.44471	8.54035e-14	1.60205e-10	-2.72209
TVP23C	-0.685441	0.000534753	0.00160499	-1.60819
ABO	-3.00631	0.00497353	0.0108215	-8.03509
GOLGA8A	-1.95295	6.75788e-07	6.32035e-06	-3.87165
PHYHD1	-1.86395	0.000985387	0.00269559	-3.64004
PHYKPL	-1.57909	6.42297e-10	3.29453e-08	-2.98781
CHRNA7	-0.774218	6.56274e-06	4.01375e-05	-1.71026
ARL10	-0.60574	2.28685e-05	0.000113831	-1.52176
PCSK1	0.806354	0.000694508	0.00200035	1.74879
CCDC14	-1.05364	4.86642e-10	2.70701e-08	-2.07575
FOSL1	0.630317	0.016406	0.0306788	1.5479
TOM1L2	-0.719904	9.19251e-05	0.000364123	-1.64707
MTLN	0.611907	0.000110932	0.00042642	1.52828
MLXIP	-0.943742	1.017e-06	8.71118e-06	-1.92351
ZNF169	-1.12003	2.80241e-09	9.31605e-08	-2.17351
ETV4	-1.11506	0.0151059	0.0285609	-2.16604
TSPEAR	-0.740192	0.000561377	0.00167229	-1.6704
PLEKHD1	-1.79306	4.23867e-05	0.00019074	-3.46549
CCDC57	-0.903828	5.22615e-06	3.32483e-05	-1.87102
ZNF404	-0.7035	0.00012656	0.000475224	-1.62845
ANAPC2	-0.987679	2.92237e-12	1.40369e-09	-1.98299
COX8A	0.594629	1.93816e-07	2.31153e-06	1.51008
HSD11B2	-0.722075	5.27363e-07	5.13329e-06	-1.64955
CLK2	-0.840451	4.05624e-09	1.23336e-07	-1.79061
LPCAT4	-0.690038	5.87774e-06	3.66306e-05	-1.61333
USF3	-0.681797	4.57454e-05	0.000203003	-1.60414
LRRC37A	-1.05474	1.94601e-06	1.48018e-05	-2.07734
OR4F17	-2.04755	4.72275e-08	7.79076e-07	-4.13403
LRRC37A3	-1.13256	6.52933e-08	9.76499e-07	-2.19248
GRIN1	-0.755166	0.00267751	0.00634629	-1.68783
MUC20	-2.21467	1.38687e-08	3.04976e-07	-4.64176
NFATC2IP	-0.829515	2.65264e-09	8.97726e-08	-1.77709
MTHFR	-0.91413	3.4994e-09	1.09667e-07	-1.88443
MTX3	-0.65632	1.05963e-07	1.43001e-06	-1.57606
TMEM80	-0.84233	1.25073e-07	1.63906e-06	-1.79294
POLE	-0.990752	1.60671e-07	1.99411e-06	-1.98722
ULK1	-0.998862	1.11278e-11	2.80999e-09	-1.99842
GATD1	-0.710606	4.71967e-10	2.64846e-08	-1.63649
SAMD12	-1.49773	2.89947e-07	3.2075e-06	-2.82397
C18orf32	-0.8065	0.0161761	0.0303223	-1.74896
PIDD1	-0.7005	7.00624e-06	4.23763e-05	-1.62507
POLR2L	0.608663	2.34305e-06	1.72943e-05	1.52484
TMEM94	-0.95202	3.07427e-09	1.00169e-07	-1.93458
PCDHB9	-0.720038	0.0191222	0.0350788	-1.64723
MAMDC4	-1.85632	1.39875e-05	7.5834e-05	-3.62083
DPY19L2	-0.870855	0.000109371	0.000422148	-1.82875
SH2B1	-0.902187	2.14395e-09	7.77687e-08	-1.8689
VN1R1	-1.5269	1.89739e-09	7.03803e-08	-2.88167
PLEC	-1.40098	2.94896e-07	3.25128e-06	-2.64082
TMEM151B	-0.671974	0.00255729	0.00609545	-1.59325
WDR6	-0.876434	2.24934e-10	1.59654e-08	-1.83583
GEN1	-0.725883	2.30404e-05	0.000114556	-1.65391
ZNF354B	-0.696536	2.50404e-07	2.8239e-06	-1.62061
DNAJC22	-0.773285	0.0191642	0.0351411	-1.70916
TIMM23B-AGAP6	-1.21903	5.0326e-07	4.96119e-06	-2.3279
DTX3	-0.634257	2.16228e-10	1.56005e-08	-1.55214
AMBN	0.904534	0.000571507	0.00169669	1.87194
ERN1	-0.755209	4.31655e-05	0.000193449	-1.68788
ZNF713	-0.590938	1.18793e-06	9.90398e-06	-1.50623
CPNE7	-1.6763	3.23694e-06	2.24772e-05	-3.19607
TRIM73	-2.33538	2.19855e-07	2.54803e-06	-5.04686
OPLAH	-0.77653	8.15282e-11	8.4295e-09	-1.71301
EFCAB13	-0.966084	0.000276729	0.000915422	-1.95353
ZNF852	-0.715475	2.29537e-06	1.69901e-05	-1.64202
SMIM10L2A	-0.610979	0.00111061	0.00299269	-1.52729
GAK	-0.696837	6.04009e-09	1.64907e-07	-1.62095
ZBTB7A	-0.617937	2.7095e-07	3.02795e-06	-1.53468
CTC1	-1.0844	1.68872e-07	2.07045e-06	-2.12049
SELENOW	0.593986	0.000122177	0.000460884	1.50941
C3orf38	0.666366	1.38534e-05	7.52624e-05	1.58707
EXOC3L1	-1.32834	0.003323	0.00762972	-2.51114
DPM3	0.687488	0.00142511	0.0037041	1.61048
CYC1	0.670565	2.47266e-05	0.000121514	1.5917
PER1	-0.983607	1.56802e-06	1.2381e-05	-1.9774
GVQW3	-1.13413	3.30843e-07	3.56557e-06	-2.19486
GADD45GIP1	0.59242	0.000183191	0.000645485	1.50777
FAM156B	-1.27179	2.94053e-06	2.08601e-05	-2.4146
ARID3B	-0.982823	8.17774e-09	2.06107e-07	-1.97633
PACS2	-0.856245	5.55128e-09	1.55179e-07	-1.81032
CATSPERE	-0.826125	0.000161293	0.000581373	-1.77292
DNHD1	-2.31372	1.39109e-11	3.14938e-09	-4.97163
WDR97	-1.80375	0.00217353	0.00531385	-3.49127
MROH1	-1.27023	1.34224e-11	3.14732e-09	-2.412
ZNF154	-0.969119	4.67017e-07	4.66342e-06	-1.95765
R3HDM2	-0.778445	3.1082e-08	5.66072e-07	-1.71528
TMEM86B	-1.02822	8.2532e-06	4.85977e-05	-2.03951
CCDC66	-0.724315	2.10967e-06	1.5866e-05	-1.65212
ZNF594	-1.54395	6.55716e-11	7.79038e-09	-2.91592
CAPS2	-1.12958	5.85836e-10	3.07704e-08	-2.18794
ZNF792	0.622564	5.48897e-05	0.000236935	1.53961
SCRIB	-0.808004	8.14942e-08	1.16569e-06	-1.75079
D2HGDH	-1.99122	3.95764e-10	2.33782e-08	-3.97574
OXTR	-1.64982	3.84952e-08	6.6951e-07	-3.13795
NQO1	0.598669	0.0015428	0.00394904	1.51432
SLC26A11	-0.730483	6.00996e-06	3.73659e-05	-1.65919
HIGD1A	0.709413	8.36687e-05	0.000336804	1.63514
MAPK15	-1.65331	4.92054e-07	4.86167e-06	-3.14554
EHMT1	-1.00913	3.25271e-05	0.000152649	-2.0127
ZNF707	-0.694771	2.37632e-08	4.60139e-07	-1.61863
H2AW	0.940241	0.000292535	0.000960079	1.91885
POLR2A	-0.65213	2.56035e-05	0.000124842	-1.57149
UTS2R	-0.667508	0.0143727	0.0273796	-1.58833
AATK	-0.83012	3.67087e-05	0.000169071	-1.77783
MRPS23	0.703771	5.42261e-05	0.000234843	1.62876
GPR135	-1.35904	1.80042e-07	2.17711e-06	-2.56514
ZFP41	-0.754851	1.11909e-06	9.39567e-06	-1.68746
ATG9B	-0.931435	1.95618e-06	1.48563e-05	-1.90717
ZNF875	-0.946515	2.33329e-10	1.63842e-08	-1.92721
ZBTB20	-1.11461	0.000901385	0.00249338	-2.16536
GPR3	-1.19636	0.00514623	0.011151	-2.2916
OR5AS1	-2.34557	1.17003e-06	9.77335e-06	-5.08263
ADGRB1	-1.99564	3.23417e-05	0.000151942	-3.98792
TNRC18	-0.679574	2.53211e-05	0.000123741	-1.60167
NOP10	0.771704	3.5852e-07	3.78739e-06	1.70729
UBA7	-0.655217	0.00356471	0.00811796	-1.57485
BACE2	0.711758	6.4841e-06	3.98636e-05	1.6378
B4GALNT4	-1.06454	3.80663e-07	3.95137e-06	-2.0915
SPACA6	-1.48643	1.39549e-07	1.78598e-06	-2.80194
MBD3L3	1.33824	0.00246047	0.0059054	2.52843
KCNJ14	-1.42268	2.2005e-07	2.54804e-06	-2.68083
C1S	-1.69458	1.61066e-06	1.26424e-05	-3.23684
PLCXD1	-0.672613	4.80553e-08	7.81926e-07	-1.59396
WASH6P	-0.597865	4.95511e-07	4.89214e-06	-1.51348
BGN	-1.00922	0.000966974	0.00265246	-2.01282
BRICD5	-1.18805	0.00210264	0.00517134	-2.27845
IGIP	-0.784134	2.35067e-06	1.73311e-05	-1.72206
COL18A1	-0.953089	0.000169871	0.000606512	-1.93601
MTA1	-0.725492	2.01001e-08	4.01728e-07	-1.65346
ZNF320	-0.60501	9.50879e-06	5.47391e-05	-1.52099
PCP4	1.53191	0.000106888	0.000413782	2.89168
RGPD6	-1.85336	0.000766661	0.00218137	-3.61341
LYSMD4	-1.03771	5.1039e-10	2.81594e-08	-2.05297
BEGAIN	-0.79757	6.1267e-07	5.80865e-06	-1.73817
PRR36	-0.710508	5.52576e-06	3.47837e-05	-1.63638
PLGLB1	-0.965647	6.63956e-06	4.04942e-05	-1.95294
TMEM121B	-0.795107	3.1779e-05	0.000149513	-1.73521
BOLA2	0.76068	0.004034	0.00904087	1.69429
KIAA2026	-0.677565	1.04819e-06	8.93749e-06	-1.59944
CCDC159	-0.860063	1.9096e-07	2.28786e-06	-1.81512
NPIPA1	-1.5483	5.8417e-09	1.6115e-07	-2.92472
TFDP3	1.54287	0.000242478	0.000820824	2.91373
EP400	-0.983043	4.05093e-08	6.98067e-07	-1.97663
PRR14L	-0.608227	1.56108e-05	8.28558e-05	-1.52438
TANGO2	-0.60561	0.00286655	0.00673478	-1.52162
MRPL54	0.624726	0.00123614	0.00328578	1.54192
TRIM52	-1.03675	5.52722e-10	2.96236e-08	-2.05159
TMEM50A	0.636122	8.82963e-11	8.78348e-09	1.55415
NPIPA5	-0.800112	0.000113568	0.000434392	-1.74124
RBM12B	-0.708688	8.79323e-07	7.77012e-06	-1.63432
PNMA3	-1.33975	3.38023e-11	5.84024e-09	-2.53108
KIRREL1	-0.654818	2.44222e-07	2.7699e-06	-1.57442
IQGAP3	-0.877403	4.30502e-08	7.25664e-07	-1.83707
AC138969.4	-1.18351	2.37431e-07	2.70635e-06	-2.27129
TTC32	-0.844757	1.56136e-08	3.31216e-07	-1.79596
COA3	0.643858	4.72393e-06	3.05717e-05	1.5625
ST6GALNAC3	1.56842	0.00143009	0.00371329	2.9658
TBX1	-1.48661	1.58964e-05	8.42697e-05	-2.8023
TSPYL2	-0.939361	2.46621e-08	4.73448e-07	-1.91768
GOLGA6L4	-1.77419	4.2228e-08	7.18259e-07	-3.42047
H2AC20	0.635888	0.00494232	0.0107607	1.55389
POU6F1	-0.753359	2.47039e-07	2.79885e-06	-1.68571
ZDHHC23	-0.728335	2.84108e-06	2.03009e-05	-1.65673
MROH7	-2.42143	3.85531e-07	3.98994e-06	-5.35703
SLIT3	-1.66233	0.000303947	0.000991756	-3.16528
PLA2G6	-1.09334	1.01011e-08	2.39225e-07	-2.13367
SS18L1	-0.944249	8.79396e-09	2.17464e-07	-1.92419
KNTC1	-0.69073	3.16277e-07	3.44936e-06	-1.6141
WDR27	-1.64068	2.94202e-08	5.43296e-07	-3.11814
MED12	-0.657358	1.42349e-05	7.67948e-05	-1.57719
AMER1	-0.644528	0.000276767	0.000915422	-1.56323
ZBTB40	-0.667182	1.55474e-07	1.95175e-06	-1.58797
DYNLT2	-1.20349	2.42965e-08	4.67796e-07	-2.30296
UBE2G2	-1.27106	7.9963e-13	6.99996e-10	-2.41339
OSBP2	-0.608548	0.0217951	0.0393121	-1.52472
TCEAL2	1.16854	0.000801727	0.00226106	2.24784
JAG2	-0.723757	0.0188756	0.0346797	-1.65148
FAM227A	-1.46602	1.6133e-06	1.26549e-05	-2.76258
MUC6	-2.84286	4.5572e-09	1.35386e-07	-7.17441
TMEM106A	-0.732862	0.000602193	0.00177694	-1.66193
ANO9	-1.98487	5.9026e-08	9.11847e-07	-3.95828
LRRC37B	-0.782819	1.47234e-07	1.86501e-06	-1.72049
DDX51	-0.809308	3.19363e-08	5.7683e-07	-1.75237
NRBP2	-1.72847	3.91468e-12	1.55769e-09	-3.31377
ZNF445	-0.807172	6.65898e-08	9.8913e-07	-1.74978
PGBD2	-0.634682	8.98496e-08	1.25646e-06	-1.5526
ZBTB37	-1.13947	3.67921e-11	6.1154e-09	-2.203
RGPD2	-0.71812	0.0014293	0.00371279	-1.64504
CDK10	-1.25262	7.98615e-09	2.02054e-07	-2.38273
HS6ST3	0.70351	0.0017697	0.00445257	1.62846
HGS	-0.810352	3.15371e-07	3.44234e-06	-1.75364
MAPK11	-0.660926	1.39518e-05	7.57028e-05	-1.5811
TARS3	-0.762397	3.77072e-08	6.59299e-07	-1.69631
ZSWIM9	-0.950751	6.00434e-07	5.7174e-06	-1.93288
STAC3	-1.98091	8.16627e-10	3.88519e-08	-3.94742
MUC1	-1.43212	1.32152e-08	2.93619e-07	-2.69843
L3MBTL1	-1.57081	9.04475e-08	1.26213e-06	-2.97072
LMNTD2	-0.878976	1.55024e-06	1.2274e-05	-1.83907
TLCD2	-1.01694	1.01076e-08	2.39225e-07	-2.02362
AHNAK2	-0.817294	0.000628397	0.00184103	-1.7621
SYN3	-2.5875	2.12569e-05	0.00010674	-6.01056
ZNF696	-0.800359	1.32329e-09	5.33422e-08	-1.74154
ADARB2	-0.974389	0.000102315	0.000399257	-1.96481
IFIT1	0.989006	0.00148111	0.00382391	1.98482
ARL17A	-1.11876	6.31104e-08	9.57529e-07	-2.17161
NPIPB4	-2.7717	7.17201e-09	1.87228e-07	-6.82914
TRIM69	0.646721	8.69816e-09	2.15908e-07	1.56561
NKAIN3	-1.7638	2.53582e-05	0.000123876	-3.3959
RNPC3	-0.646582	1.56053e-05	8.28558e-05	-1.56546
ZNF284	-0.67893	1.05975e-06	9.01266e-06	-1.60095
CENATAC	-1.39321	2.32059e-08	4.5341e-07	-2.62663
KIF18B	-0.919745	1.62149e-07	2.00866e-06	-1.89178
ZNF17	-0.586342	9.57604e-07	8.31633e-06	-1.50144
TMEM212	-2.02889	3.37746e-07	3.61446e-06	-4.08092
GOLGA8R	-1.89076	7.93501e-10	3.8226e-08	-3.7083
CCDC30	-1.01441	1.2913e-05	7.08863e-05	-2.02008
MYT1L	-1.01702	1.84556e-08	3.78656e-07	-2.02374
SMYD4	-0.805074	1.24825e-10	1.12856e-08	-1.74724
CEACAM19	-1.77319	2.27541e-11	4.26834e-09	-3.41808
ARAP1	-0.896354	2.54375e-06	1.85155e-05	-1.86136
PDE2A	-0.990462	4.0439e-08	6.97771e-07	-1.98682
CARMIL3	-1.23789	8.45209e-12	2.41772e-09	-2.35853
CYP27C1	-0.649811	0.000258161	0.000864334	-1.56896
ZNF397	-0.713407	9.9995e-10	4.42099e-08	-1.63967
ZSCAN30	-0.885152	7.84797e-09	2.0049e-07	-1.84696
TPCN1	-1.19616	1.94331e-10	1.46577e-08	-2.29129
POFUT2	-0.638799	2.00006e-06	1.5137e-05	-1.55703
ZDHHC17	-0.719891	5.91757e-07	5.65117e-06	-1.64706
PPARA	-0.744815	0.00105383	0.00285787	-1.67576
KANK3	-0.762796	2.74373e-06	1.97089e-05	-1.69678
CMC1	0.599441	0.000114592	0.00043716	1.51513
AKR1C1	-2.25257	3.79215e-08	6.62163e-07	-4.76532
ZNF546	-0.662419	0.000405658	0.00126585	-1.58273
TSPYL4	-0.73418	6.6772e-12	2.08758e-09	-1.66345
FNBP1	-0.614258	8.58597e-07	7.62303e-06	-1.53077
BCAM	-0.634702	7.61582e-06	4.55389e-05	-1.55262
PCDHB13	-1.04566	2.76326e-08	5.20579e-07	-2.06431
COL4A1	-1.62332	9.54161e-06	5.48799e-05	-3.08083
IFT140	-0.713794	8.39183e-07	7.49613e-06	-1.64011
TLR5	-0.969601	3.26376e-07	3.53018e-06	-1.9583
TET3	-1.39517	1.46158e-08	3.16701e-07	-2.6302
ISG15	0.887992	0.00125841	0.00333418	1.8506
RGPD1	-0.887428	1.91941e-06	1.46278e-05	-1.84988
VMAC	-0.981542	5.55787e-09	1.55179e-07	-1.97457
SLC18A3	0.685651	0.00137898	0.00360123	1.60843
THSD4	-0.670282	0.00926877	0.018644	-1.59138
FANCA	-0.895457	1.54496e-06	1.22505e-05	-1.8602
ZNF70	-0.769592	7.90462e-07	7.16325e-06	-1.70479
CARD9	-0.758626	0.00968828	0.0193898	-1.69188
PEAR1	-1.32002	1.60487e-09	6.14388e-08	-2.4967
H1-2	0.608568	0.00133678	0.00350661	1.52475
SHISA7	-1.06118	1.30183e-09	5.31328e-08	-2.08663
KLHL17	-1.43723	1.72199e-08	3.58343e-07	-2.708
TPRG1	-0.778679	0.0175205	0.0324945	-1.71556
RTP5	-1.99075	7.48439e-05	0.000306638	-3.97444
TMEM215	-0.806171	0.00454182	0.00999809	-1.74856
COL4A5	-1.52689	0.0041355	0.00922584	-2.88164
AGRN	-0.837976	8.88205e-06	5.1671e-05	-1.78754
TMPPE	-0.709252	0.00139657	0.00363856	-1.63496
NCR3LG1	-1.03979	4.762e-05	0.000210751	-2.05593
AC002398.9	2.56044	0.0235075	0.0420426	5.89886
ZNF793	-0.796684	2.76895e-07	3.07607e-06	-1.7371
AGAP4	-1.58552	2.55871e-09	8.76807e-08	-3.00117
HES4	0.668257	0.0152804	0.0288429	1.58915
JAKMIP3	-0.995533	0.00396977	0.00892079	-1.99382
CERKL	-0.758997	0.0032225	0.00743668	-1.69231
CCDC9B	-1.97971	1.25305e-15	1.64538e-11	-3.94413
NDOR1	-1.13311	3.14418e-10	2.08516e-08	-2.1933
CFAP54	-0.58639	0.000246601	0.000832848	-1.50148
SLC4A5	-1.19887	0.000417477	0.00129742	-2.2956
FSIP2	-1.58183	8.28236e-05	0.000334613	-2.99348
NOXA1	-1.3177	1.32115e-08	2.93619e-07	-2.49268
BCL2L15	-1.78887	0.000190669	0.000668002	-3.45543
SPRED3	-1.27719	1.8599e-05	9.5887e-05	-2.42366
PRELP	-0.828198	0.000261644	0.000873444	-1.77547
ZNF548	-0.884808	1.89129e-08	3.84435e-07	-1.84652
NHLRC3	-1.23392	1.07301e-11	2.80999e-09	-2.35205
ZDHHC11	-1.21908	0.00442819	0.00977856	-2.32798
SLX4	-1.01112	8.72336e-10	4.10561e-08	-2.01547
FBF1	-1.22152	9.89239e-11	9.34511e-09	-2.33192
ADAT2	-1.24584	6.75099e-09	1.7765e-07	-2.37156
RELN	-1.56141	9.54342e-07	8.30448e-06	-2.95142
APOD	1.14702	4.888e-08	7.90448e-07	2.21456
ZNF573	-0.63728	0.00371327	0.00841541	-1.55539
FAM47E	-1.5332	8.76248e-05	0.000350259	-2.89427
JPT1	0.637005	2.27357e-09	8.09057e-08	1.5551
ZNF600	-0.612308	1.32911e-05	7.25979e-05	-1.5287
FAM53B	-0.587429	7.70922e-05	0.000313988	-1.50257
SLC35E2B	-0.587606	6.32674e-08	9.57529e-07	-1.50275
KIAA0408	-0.776162	0.00541654	0.0116502	-1.71257
ZFP92	-0.708764	9.19882e-05	0.000364263	-1.6344
OR2L13	0.588162	0.00244156	0.00586966	1.50333
MYBPC1	-1.30802	0.00227836	0.00552896	-2.47601
KIAA0895L	-1.35123	4.61331e-09	1.36129e-07	-2.5513
TMEM63A	-1.62622	1.90797e-09	7.04396e-08	-3.08703
SEMA4A	-1.00011	1.04899e-06	8.9385e-06	-2.00015
ZNF471	-1.90785	7.48675e-11	8.14244e-09	-3.7525
ZNF493	-1.11277	3.39831e-10	2.16704e-08	-2.1626
NLGN3	-0.799112	1.92611e-06	1.46704e-05	-1.74003
OR8D1	-1.56573	0.00990254	0.0197315	-2.96027
ZKSCAN7	-1.2468	0.00478745	0.0104651	-2.37315
TRRAP	-0.672517	5.63071e-05	0.000242337	-1.59385
ZNF774	-0.843986	1.00248e-05	5.72832e-05	-1.795
NPIPB15	-1.38374	4.859e-07	4.81536e-06	-2.60943
ARMCX4	-1.08467	4.97319e-07	4.90631e-06	-2.12088
ZNF605	-0.720563	1.12837e-06	9.4675e-06	-1.64782
NCOR2	-0.87491	5.3409e-07	5.18723e-06	-1.83389
SLC6A9	-0.665824	2.79384e-08	5.24084e-07	-1.58647
MYO18A	-0.601748	0.000201498	0.000700893	-1.51755
MAN2A2	-1.14291	3.92892e-09	1.20539e-07	-2.20827
CACNA1H	-1.17478	2.37417e-05	0.000117465	-2.25759
PLXNB2	-0.58951	1.13285e-05	6.34616e-05	-1.50474
XRCC2	-0.810692	7.05243e-08	1.03585e-06	-1.75405
ZNF782	-0.996872	4.03635e-07	4.14396e-06	-1.99567
ZNF846	-0.701445	3.56377e-05	0.000165006	-1.62613
TRPV1	-0.987044	3.64622e-08	6.41823e-07	-1.98212
ZNF33B	-0.595381	2.80566e-07	3.11159e-06	-1.51087
ZNF512B	-1.16101	1.17905e-11	2.86706e-09	-2.23614
ZNF418	-1.05764	7.97927e-09	2.02054e-07	-2.08152
COL27A1	-1.70917	1.66242e-06	1.30014e-05	-3.26972
ZNF700	-0.946983	1.60591e-10	1.30168e-08	-1.92784
SCN8A	-1.49944	1.61075e-06	1.26424e-05	-2.82733
ANKRD36B	-2.1667	4.33155e-09	1.29331e-07	-4.48996
HCAR1	-1.0998	0.0025403	0.00606154	-2.14325
FLNA	-0.619909	0.000177141	0.000627811	-1.53678
MAFG	-0.766179	4.01975e-09	1.22752e-07	-1.70076
ARRDC1	-0.634377	9.89207e-10	4.40314e-08	-1.55227
SLC25A29	-0.875454	5.38358e-10	2.92315e-08	-1.83459
PCNX3	-0.829448	4.18667e-07	4.27822e-06	-1.77701
ADAM32	-1.32439	0.000654665	0.00190397	-2.50426
ZNF785	-0.929238	4.66357e-11	6.86727e-09	-1.90427
ENTPD4	-0.648975	5.57932e-07	5.38296e-06	-1.56805
TBC1D9B	-0.77229	4.3039e-09	1.29029e-07	-1.70798
FAM110D	-1.53133	0.00519307	0.011234	-2.89053
C6orf141	-0.998533	5.27575e-06	3.35152e-05	-1.99797
GTF2E2	0.608871	7.52473e-10	3.70065e-08	1.52507
SYNGAP1	-1.99752	1.50739e-06	1.20179e-05	-3.99312
DDI2	-0.638638	7.64128e-05	0.000311995	-1.55686
UAP1L1	-0.713738	3.05564e-08	5.57823e-07	-1.64005
ADARB1	-0.699856	0.000245248	0.000828493	-1.62434
HTT	-0.71711	0.000258393	0.000864668	-1.64389
DCHS2	-1.07083	0.0103801	0.0205768	-2.10064
COL13A1	-0.936391	0.00498377	0.0108401	-1.91373
SPN	-1.37148	0.00571904	0.0122159	-2.58735
PCDHB11	-0.759748	0.00144093	0.00373561	-1.6932
MIB2	-1.31514	3.29649e-09	1.04556e-07	-2.48826
ENTPD6	-0.771013	1.3492e-10	1.17028e-08	-1.70647
ZNF841	-1.01413	2.25111e-08	4.44296e-07	-2.01969
SERPINB2	1.21967	0.00151036	0.0038801	2.32893
SPTAN1	-0.900547	9.41339e-08	1.30706e-06	-1.86677
NMB	0.917463	6.34715e-08	9.57982e-07	1.88879
EME2	-1.76437	9.61994e-10	4.34443e-08	-3.39726
KLHDC1	-0.789252	1.04031e-07	1.40538e-06	-1.72818
CCDC180	-1.47452	1.08689e-06	9.20086e-06	-2.77891
SLC9A8	-0.825711	7.05944e-09	1.84656e-07	-1.77241
OCLN	-0.730652	3.28487e-06	2.27498e-05	-1.65939
ZNF44	-0.683036	1.2863e-07	1.67765e-06	-1.60551
ZNF347	-0.746068	6.32957e-08	9.57529e-07	-1.67722
FCHSD1	-0.914706	0.000966289	0.00265114	-1.88518
S100A6	0.644615	0.00781398	0.0160695	1.56332
ZNF121	-0.657833	8.07952e-06	4.77678e-05	-1.57771
AKAP17A	-0.652049	4.02866e-07	4.14178e-06	-1.5714
GOLGA6L9	-1.05666	2.21798e-05	0.000110823	-2.0801
ZNF335	-0.766253	2.06852e-10	1.50899e-08	-1.70085
ZNF84	-0.820515	2.19681e-10	1.57109e-08	-1.76604
ZNF667	-0.610253	1.7765e-07	2.15826e-06	-1.52653
NPIPB13	-2.64062	0.000238574	0.000809907	-6.236
SFI1	-1.2575	2.25853e-08	4.44628e-07	-2.39081
TOR4A	-0.784238	0.00132918	0.00348931	-1.72218
ZNF334	-0.848322	4.84145e-08	7.85823e-07	-1.80041
SZT2	-1.4842	1.6024e-08	3.38282e-07	-2.79763
DDX42	-1.01694	8.24645e-11	8.44443e-09	-2.02362
UBL5	0.635835	0.000167812	0.000601074	1.55384
UCKL1	-0.586882	3.21433e-07	3.48905e-06	-1.502
HOXC4	-0.892729	2.38967e-12	1.20687e-09	-1.85668
NTRK1	-1.18152	6.8835e-08	1.01787e-06	-2.26815
OGA	-1.00345	1.20749e-09	5.0335e-08	-2.00479
ZNF69	-0.864299	0.000142601	0.000524213	-1.82045
ZNF587	-0.904483	6.15027e-08	9.37969e-07	-1.87187
MAFK	-1.08675	1.65945e-08	3.48645e-07	-2.12394
ZNF43	-0.632807	9.83812e-05	0.00038597	-1.55058
ZNF789	-1.38695	5.42543e-11	7.0536e-09	-2.61526
MMP17	-0.694708	0.0014898	0.0038388	-1.61856
MDM4	-1.24221	3.92334e-06	2.62843e-05	-2.3656
RYR2	-1.15143	4.32603e-11	6.60525e-09	-2.22134
FAN1	-0.658513	1.17186e-08	2.66223e-07	-1.57845
MT-ND6	-2.57772	4.04037e-06	2.68678e-05	-5.96996
CEP290	-0.864225	2.84676e-09	9.4396e-08	-1.82036
MT-CO2	-1.4444	7.87224e-05	0.000319636	-2.7215
ANKRD13B	-0.87927	2.56591e-06	1.86458e-05	-1.83944
ECI2	0.72686	1.14056e-09	4.86255e-08	1.65503
MT-CYB	-1.82835	2.429e-05	0.000119682	-3.5513
ZNF652	-0.690605	0.000183985	0.000647349	-1.61396
CDC42BPB	-0.648368	1.03094e-05	5.86536e-05	-1.56739
COLGALT2	-0.674721	2.10613e-08	4.1839e-07	-1.59629
MT-ND2	-1.71246	3.53e-05	0.000163558	-3.2772
MT-ND5	-1.78597	5.11251e-05	0.000223402	-3.44851
MT-CO1	-1.48907	0.000126612	0.000475283	-2.80708
SELENOM	0.860224	7.01448e-05	0.000290467	1.81532
DENND4B	-1.17086	1.48838e-08	3.18824e-07	-2.25146
MT-ND3	-0.694746	0.00532101	0.0114729	-1.6186
MT-ND4	-1.78795	6.09642e-05	0.000258066	-3.45325
SMC5	-0.760193	4.15329e-08	7.08271e-07	-1.69372
MT-ND1	-1.99633	8.21178e-06	4.84406e-05	-3.98983
SHISA4	0.697203	2.72419e-07	3.04178e-06	1.62136
MT-ATP6	-1.68981	6.56777e-05	0.000275004	-3.22614
KIAA0753	-0.64443	3.02802e-07	3.32171e-06	-1.56312
NOS1AP	-0.665949	5.43126e-05	0.000235062	-1.58661
GPRASP1	-1.06444	1.39122e-08	3.04976e-07	-2.09136
TBKBP1	-0.766366	9.67672e-09	2.32804e-07	-1.70098
MT-CO3	-1.29778	0.00010477	0.000407262	-2.45851
DMD	-1.61865	1.86306e-06	1.43231e-05	-3.07088
SMG5	-0.612649	9.77184e-08	1.34166e-06	-1.52906
RORB	-0.990451	0.0175292	0.0325062	-1.98681
INF2	-0.63151	5.70425e-11	7.13758e-09	-1.54919
IQANK1	-0.596062	0.00118783	0.00317213	-1.51158
GP1BB	-0.731607	0.017929	0.0331604	-1.66049
EFCAB2	-0.636481	6.48036e-05	0.000271864	-1.55453
STUM	-1.76186	1.84329e-08	3.78656e-07	-3.39134
RBM20	-0.827658	1.92783e-06	1.4675e-05	-1.7748
LIME1	-1.49012	5.06219e-06	3.24093e-05	-2.80912
NEU4	-0.811909	0.000517848	0.00156103	-1.75553
MAFB	-1.04595	2.59391e-05	0.000126011	-2.06473
AGAP6	-2.00989	1.96514e-10	1.46577e-08	-4.02752
AGAP9	-1.94625	6.93362e-11	8.05712e-09	-3.85372
SYT15	-0.719307	0.00187588	0.00468204	-1.64639
COL11A2	-1.52098	1.17107e-07	1.55484e-06	-2.86985
COL5A2	-0.892587	1.6607e-07	2.04757e-06	-1.8565
PSMB8	0.94018	1.26775e-06	1.04386e-05	1.91877
[truncated: 282 more rows]

## Sheet: Hu mouse RT vs no RT A673
Gene	logFC	P.Value	adj.P.Val	FC
ARF5	-0.708364	9.19289e-05	0.00951972	-1.63395
PLXND1	0.724797	0.00051603	0.0189274	1.65267
THSD7A	1.07231	0.000703359	0.0214786	2.10279
SOX8	0.609865	0.000832669	0.022874	1.52612
ITGA3	1.39366	0.000345821	0.0158222	2.62744
CACNG3	0.758966	9.26149e-06	0.00320609	1.69228
CX3CL1	0.984807	0.00186127	0.0321094	1.97905
CD79B	-0.885092	0.0045599	0.0489533	-1.84688
PSMB1	-0.585203	0.000728046	0.0217162	-1.50025
ST3GAL1	0.877813	0.00288699	0.0397786	1.83759
MRC2	0.656499	0.00412927	0.0465362	1.57625
BID	-0.954972	2.08247e-05	0.00515942	-1.93854
SAMD4A	0.728601	0.00265602	0.0384078	1.65703
EHD2	0.979654	0.00271554	0.0387584	1.97199
KCNG1	0.870365	0.00129778	0.02753	1.82813
ARHGAP31	0.992486	5.3011e-08	0.000626368	1.98961
GAB2	0.719695	0.00146872	0.0291024	1.64683
TMSB10	-0.633019	0.00381295	0.0449846	-1.55081
CLEC16A	0.629359	0.00119664	0.0268298	1.54688
RIPOR1	0.868382	7.6592e-06	0.00314107	1.82561
TNC	0.696564	0.00323037	0.0417911	1.62064
CAPG	-0.914251	5.22345e-05	0.00737518	-1.88459
COL9A2	0.690783	0.000915747	0.0238585	1.61416
MSMO1	-0.80498	0.000194556	0.0131784	-1.74712
PHPT1	-0.62225	0.00194289	0.0328757	-1.53927
GPC1	0.614932	0.000209262	0.0132816	1.53149
TRAM2	0.815301	0.000131241	0.0111183	1.75967
IDI1	-0.798661	5.9079e-06	0.00267506	-1.73949
RPL31	-0.664649	0.00397796	0.0458368	-1.58518
VASH1	0.786108	0.000842931	0.0229262	1.72442
ADGRL1	0.614523	0.000812377	0.0225554	1.53105
STK10	0.891674	0.00079746	0.0223272	1.85533
FOSL2	1.1005	0.000285614	0.0150989	2.14429
PTPN23	0.620856	0.000786771	0.022245	1.53779
ICAM3	-0.865854	0.000491411	0.0185662	-1.82242
DGKD	0.725824	0.0046988	0.0495582	1.65384
GTF3C1	0.625948	0.000837668	0.0229262	1.54322
LAMP3	1.6862	0.00132535	0.0277231	3.21808
FKBP7	-0.585516	0.00136762	0.0282807	-1.50058
FDFT1	-0.847341	4.02519e-07	0.000966097	-1.79918
COL5A3	0.769975	4.4474e-07	0.000966097	1.70524
CDC14B	0.632886	0.00182551	0.0317914	1.55066
SMARCD3	-0.645866	3.75463e-05	0.00616524	-1.56468
PGR	1.16921	0.000253318	0.0144428	2.24889
RPS5	-0.896041	0.00323757	0.0418019	-1.86095
RPLP0	-0.687213	0.00010673	0.00994909	-1.61017
NOS1	1.10652	0.00201753	0.0334497	2.15325
BIRC5	-0.633752	0.000540522	0.0191099	-1.5516
SLC9A1	0.754898	2.21461e-05	0.00528728	1.68751
NDUFB2	-0.62463	0.000430693	0.0175634	-1.54182
ICAM1	1.16843	3.75614e-05	0.00616524	2.24767
PITPNM3	0.786672	0.00259284	0.0379985	1.72509
SLC7A8	0.694042	6.72313e-05	0.00832843	1.61781
SEMA6A	0.776587	0.000749836	0.0219748	1.71307
MYL6	-0.910074	0.000545992	0.0191099	-1.87914
ADA2	0.857133	0.00297705	0.0402592	1.81143
BCL7C	-0.781196	8.99551e-06	0.00320609	-1.71856
CBARP	0.599072	0.00147403	0.0291024	1.51474
NDUFB7	-0.998948	0.000124578	0.0108338	-1.99854
CECR2	0.739824	0.00256541	0.0378925	1.66997
GGT5	1.13359	7.55766e-05	0.00886068	2.19403
YPEL1	-0.59583	0.000291907	0.0152666	-1.51134
PLA2G3	-1.87092	1.67871e-06	0.00169563	-3.65767
SEZ6L	0.644241	0.00327476	0.0421165	1.56292
MICALL1	0.602408	3.46725e-05	0.00616524	1.51825
BIK	-0.740827	0.00413589	0.0465362	-1.67113
HMOX1	1.14091	3.73183e-06	0.00239724	2.2052
TSPO	-0.643347	0.000776908	0.022245	-1.56195
ZMAT5	-0.607552	0.000566288	0.019415	-1.52367
MYH9	0.702162	0.00123123	0.0269454	1.62694
TXN2	-0.611473	1.17989e-05	0.0038733	-1.52782
PHF5A	-0.836077	0.000124583	0.0108338	-1.78519
DHRS2	1.18715	1.43104e-07	0.000626368	2.27702
PSMA6	-0.632987	0.00108793	0.0261487	-1.55077
MMP9	0.989502	0.000900771	0.0237083	1.9855
AHCY	-0.639963	0.000323721	0.0155138	-1.55829
ABCD1	0.621084	0.00132622	0.0277231	1.53803
MPG	-0.754699	0.000522498	0.0190057	-1.68728
CAPN15	0.792536	0.000450894	0.017996	1.73212
CORO2B	0.903314	0.000102201	0.00972465	1.87036
RPL18A	-0.722332	0.0015239	0.0293718	-1.64985
ZC3HAV1	0.821411	9.94785e-05	0.0096136	1.76713
CPVL	-0.590608	0.000738097	0.0218894	-1.50588
CHCHD2	-0.716096	0.00152775	0.0293718	-1.64273
AP1S1	-0.600056	0.000160479	0.0122773	-1.51577
AKNA	0.631641	9.87946e-05	0.0096136	1.54933
DDX58	1.33	0.000153129	0.0119042	2.51402
PTGDS	1.13876	0.0021143	0.0340341	2.20191
UNC5B	1.08096	0.000107943	0.00994909	2.11545
GLRX3	-0.615859	0.0014897	0.0291024	-1.53247
MED31	-1.04699	0.00116594	0.0267664	-2.06622
PPP1R9B	0.672718	0.000615009	0.0197449	1.59407
MANBA	0.688904	0.000812481	0.0225554	1.61206
CPT1A	0.586475	0.000196188	0.0131784	1.50157
CEP164	0.789124	0.000796391	0.0223272	1.72802
CBL	0.670124	0.00215049	0.0343642	1.59121
NECTIN1	0.854264	0.00378662	0.0449222	1.80784
SH2B3	0.711382	0.000174877	0.0126461	1.63737
OAS2	2.14944	0.00413579	0.0465362	4.43655
MGP	1.69726	0.00456316	0.0489533	3.24285
SLC38A1	0.592639	0.000559262	0.0193254	1.508
C12orf57	-0.93968	0.000301312	0.0152825	-1.9181
DNPH1	-0.606137	0.000164754	0.0124475	-1.52218
NUDT12	-0.701735	0.000497109	0.0185662	-1.62646
HBEGF	0.670394	2.52877e-05	0.00554284	1.59151
RASGRF2	1.1861	0.00335646	0.0423867	2.27536
COL7A1	1.09711	6.07893e-05	0.00782572	2.13925
RPL24	-0.809299	0.000823377	0.0228096	-1.75236
EEF1B2	-1.03931	8.59544e-05	0.00942332	-2.05524
STAT1	0.629454	0.00301064	0.0406715	1.54698
IGFBP5	0.951507	5.99674e-05	0.00781869	1.93389
HSPE1	-0.613201	9.95697e-05	0.0096136	-1.52965
STK16	-0.768159	0.000117757	0.0104478	-1.70309
QPCT	0.719839	0.00214583	0.0343642	1.647
DHCR24	-0.691592	9.73445e-05	0.0096136	-1.61506
GPX7	-0.810643	0.000461748	0.0181302	-1.75399
OPRD1	1.05954	0.000900041	0.0237083	2.08426
MAD2L2	-0.626653	0.000209375	0.0132816	-1.54398
NID1	0.677259	0.000484031	0.0185239	1.5991
SIPA1L2	0.809058	0.00309477	0.0410116	1.75207
F3	0.875232	3.43738e-05	0.00616524	1.8343
NENF	-0.691597	0.000296971	0.0152825	-1.61507
RPA2	-0.604237	0.000201219	0.0131784	-1.52017
TJP2	0.98237	0.000305572	0.0152825	1.97571
IFIT2	1.9029	0.000904937	0.023718	3.73964
ARAP3	0.630153	3.59896e-05	0.00616524	1.54773
ACAT2	-0.943584	5.44998e-07	0.000966097	-1.9233
ZFP30	-0.606077	0.0026705	0.0384078	-1.52211
GJA3	1.10463	0.00286919	0.0396602	2.15044
RPL21	-0.596363	0.00419207	0.0468876	-1.5119
CHST3	0.664978	0.000343401	0.0158222	1.58554
BHLHE41	0.819756	0.00208771	0.0338981	1.76511
ITPR2	0.8912	0.000261621	0.0145565	1.85472
MMP19	1.21712	0.000258823	0.0145527	2.32483
CDKN1A	0.777585	0.0036141	0.0438762	1.71426
SH3TC1	0.845694	0.00448443	0.048585	1.79713
ALKBH7	-0.787292	0.000178482	0.0128068	-1.72583
SNRPD2	-0.621599	0.00256134	0.0378925	-1.53858
CD93	1.53907	0.000515731	0.0189274	2.90607
RRBP1	0.768364	0.00018713	0.0131402	1.70334
PRMT1	-0.647711	5.65148e-05	0.00757241	-1.56668
HIVEP3	0.797444	0.000227752	0.0139748	1.73802
PIN1	-0.634418	1.90134e-05	0.00504816	-1.55231
UQCR11	-0.808758	0.000308205	0.0152825	-1.7517
PNKD	-0.631944	0.00122316	0.0269454	-1.54965
HIP1	0.607041	0.000683204	0.0211584	1.52313
ADM2	0.787848	7.03662e-06	0.00307993	1.7265
MPST	-0.649927	2.53271e-05	0.00554284	-1.56909
TST	-0.666387	8.79308e-05	0.00950056	-1.58709
ATP6V1F	-0.613343	0.00159036	0.0298329	-1.5298
VGF	0.954723	0.000605977	0.0195506	1.93821
LRRC17	-0.683928	0.000653059	0.0205643	-1.60651
CD68	1.3898	0.000718479	0.0216386	2.62042
PLVAP	1.09062	0.00397112	0.0458368	2.12965
MRPL34	-0.604851	0.00217501	0.0343642	-1.52082
LSM7	-0.636005	0.000301505	0.0152825	-1.55402
UNC13A	0.735308	0.0018477	0.0320678	1.66475
KLHDC7B	2.15227	2.77773e-06	0.00211883	4.44526
GDF15	1.07019	1.19507e-06	0.00142659	2.0997
HELZ2	1.43057	2.81745e-05	0.00569168	2.69554
NPAS1	0.623966	0.00360414	0.0438762	1.54111
HIP1R	0.759119	0.000312083	0.0152825	1.69246
SHFL	0.663976	0.00110495	0.0262841	1.58444
SLC6A8	0.695303	0.00161353	0.0301243	1.61922
LRRC4B	0.596511	0.00233982	0.0357258	1.51206
RPL27	-0.893702	0.00050582	0.0187625	-1.85794
DNAJB1	-0.873995	4.49962e-05	0.00693756	-1.83273
HSD17B7	-0.683574	0.000201726	0.0131784	-1.60611
MRPL35	-0.68412	0.0025726	0.037956	-1.60672
XAF1	2.75125	0.0015149	0.0292963	6.733
NES	0.713817	0.00218675	0.0343642	1.64014
VSTM2L	-0.63441	0.00179954	0.0316282	-1.5523
DSTYK	0.612261	0.000415184	0.0172525	1.52865
TEX15	1.22569	0.00345569	0.0431747	2.33867
CTIF	0.730307	0.000945826	0.024283	1.65899
CAMK1	-0.673263	2.75554e-05	0.0056536	-1.59468
EDEM1	0.648937	5.00835e-05	0.00722689	1.56801
TMEM106C	-0.710507	3.57663e-05	0.00616524	-1.63638
IAH1	-0.591423	0.000252684	0.0144428	-1.50673
SAA2	-3.70601	0.00126805	0.0272009	-13.0503
RAB33A	-1.47586	0.000585879	0.0195261	-2.7815
DAGLA	0.637894	3.54366e-05	0.00616524	1.55606
EGR4	0.959981	1.91738e-05	0.00504816	1.94528
NIBAN1	0.587797	0.00147138	0.0291024	1.50295
SPRY2	0.653225	0.000312949	0.0152825	1.57268
TTC5	-0.683916	0.00187018	0.0321094	-1.60649
RPL35	-1.11124	6.26432e-05	0.0079861	-2.16031
DMAC1	-0.628572	0.00118026	0.0267858	-1.54603
DCTN3	-0.627874	0.00402119	0.0461046	-1.54529
BPHL	-0.66284	0.000149465	0.0118947	-1.5832
FHDC1	1.37167	0.000165284	0.0124475	2.5877
ANKRD42	0.592458	0.000227362	0.0139748	1.50781
SEMA6D	0.713086	0.000882215	0.0234978	1.63931
KHK	-0.645315	0.000207739	0.0132816	-1.56408
ATRAID	-0.745785	0.000166803	0.0124475	-1.67689
IDH1	-0.669331	5.25472e-06	0.00264847	-1.59034
SHISAL1	0.641535	0.000188288	0.013151	1.55999
MMAB	-0.838288	4.84694e-06	0.00254581	-1.78793
BBS4	-0.705101	0.000242818	0.0143538	-1.63026
TMC6	0.665682	0.00168055	0.0305255	1.58632
ANAPC11	-0.646874	0.00117314	0.0267858	-1.56577
NT5C3B	-0.60539	2.86903e-05	0.00570807	-1.52139
TPGS1	-0.718209	0.00464609	0.049359	-1.64514
RPS11	-0.604732	0.00243691	0.0366542	-1.5207
NOSIP	-0.590136	0.00142658	0.0288191	-1.50539
PADI3	0.663048	0.000988082	0.0248554	1.58342
SYTL1	0.652338	0.000870235	0.023299	1.57171
AZIN2	-0.809315	0.00187203	0.0321094	-1.75238
RPS8	-0.702245	0.000401422	0.0168375	-1.62703
ZNF697	0.846411	3.31511e-06	0.00229109	1.79802
CD53	1.62754	0.0014239	0.0288191	3.08985
CREB3L4	-0.6613	4.21812e-05	0.00667326	-1.58151
CNIH4	-0.665241	0.00403623	0.0461576	-1.58583
GUK1	-0.628439	0.000614077	0.0197449	-1.54589
SOX13	0.792604	0.00266678	0.0384078	1.7322
NXPH2	-0.687061	0.00414258	0.0465362	-1.61
HES6	-0.961339	1.67876e-05	0.00488023	-1.94712
GADL1	-0.609445	0.00221611	0.0346237	-1.52567
PTPRG	0.75633	0.000113473	0.0102056	1.68919
ARL6IP5	-0.647826	0.0037596	0.0447979	-1.56681
MED12L	2.18016	0.00262968	0.0383063	4.53202
MYO10	0.717093	0.00272237	0.0387652	1.64387
DAAM2	0.61752	0.000603301	0.0195506	1.53424
EBP	-0.787892	7.24841e-05	0.00864242	-1.72655
MRPS28	-0.868553	0.000286316	0.0150989	-1.82583
COMMD3	-0.74655	0.00244038	0.0366644	-1.67778
LATS2	1.02393	3.65502e-05	0.00616524	2.03345
PRSS23	0.67967	0.00186508	0.0321094	1.60177
TIMM8B	-0.772407	0.00208708	0.0338981	-1.70812
BTBD11	1.1954	5.28682e-05	0.00738132	2.29009
TMEM18	-0.702115	9.24085e-06	0.00320609	-1.62689
FRMD4A	0.639647	0.00417282	0.0467519	1.55795
ACSL1	1.01857	0.000496357	0.0185662	2.02591
FBXO4	-0.776835	0.00118517	0.0267858	-1.71337
MGAT5	1.43089	1.94003e-05	0.00504816	2.69613
HAUS1	-0.642442	0.00114201	0.0267406	-1.56097
TADA1	-0.598228	0.00180245	0.0316282	-1.51386
GAL3ST2	0.781428	0.000522761	0.0190057	1.71883
MIA3	0.717509	1.19789e-07	0.000626368	1.64434
EPHB1	0.725423	0.0019843	0.0332344	1.65339
DBI	-0.86553	2.65905e-05	0.00559302	-1.82201
RAB39B	1.52405	0.00353126	0.043542	2.87597
ATP5MJ	-0.67534	0.000419287	0.017308	-1.59697
RPL30	-0.649291	2.48828e-05	0.00554284	-1.5684
EEF1A1	-0.614394	0.000789023	0.022245	-1.53091
NECAP2	-0.59948	0.000137185	0.0113294	-1.51517
FAIM	-0.648379	3.37656e-05	0.00616524	-1.56741
CLSTN2	0.747161	0.00268198	0.0384541	1.67849
DUSP23	-0.654454	0.00241446	0.0364836	-1.57402
ADAMTS4	0.688497	8.05323e-05	0.00927605	1.6116
CBR3	-0.612633	0.00258217	0.0379678	-1.52905
ACE	0.960443	0.00389136	0.045368	1.94591
ZYX	0.753569	0.000524143	0.0190057	1.68596
ITGB2	0.639606	0.00208677	0.0338981	1.5579
FDPS	-0.829255	7.35738e-07	0.000966097	-1.77677
RPL8	-0.588885	0.00198065	0.0332157	-1.50408
BDH1	-0.608906	0.000654681	0.0205661	-1.5251
PLCD3	0.653859	0.00453855	0.0488214	1.57337
SNRNP25	-0.61124	0.000133209	0.0112126	-1.52757
DNAI3	0.70934	0.00014229	0.011605	1.63506
DPY30	-0.608909	0.000247734	0.0143538	-1.52511
FZD5	0.942429	0.00263761	0.0383125	1.92176
ABRAXAS1	-0.678741	0.000596518	0.0195261	-1.60074
NAXE	-0.681576	0.000779215	0.022245	-1.60389
RPL9	-1.13552	0.000588265	0.0195261	-2.19697
DTX3L	0.62824	0.000365228	0.016202	1.54568
MAP9	0.593078	0.000166839	0.0124475	1.50846
F2RL2	0.614047	5.93855e-07	0.000966097	1.53055
UQCRQ	-0.690246	0.00196043	0.0330162	-1.61356
NDUFB8	-0.626281	0.000688012	0.0212572	-1.54358
CCT2	-0.60245	5.34023e-05	0.00738132	-1.51829
DCHS1	0.749302	0.000468754	0.0181302	1.68098
CYB5A	-0.726646	0.000597778	0.0195261	-1.65479
PCLAF	-0.590772	9.32218e-05	0.00956324	-1.50605
MAP1A	0.663642	0.00173743	0.0311244	1.58408
PHB	-0.602458	0.000283915	0.0150989	-1.5183
TRUB2	-0.644321	0.000689835	0.0212634	-1.563
MVD	-0.83143	2.63876e-06	0.00211883	-1.77945
TRAPPC2L	-0.720337	0.00126959	0.0272009	-1.64757
ANKRD11	0.627994	0.0005492	0.0191099	1.54541
RPL13	-0.62067	0.00116789	0.0267664	-1.53759
TUBA1A	-0.805321	0.00123546	0.0269716	-1.74753
NCKAP5L	0.649546	6.45454e-05	0.00814948	1.56867
ECI1	-0.691709	4.59651e-05	0.00693756	-1.6152
BEST1	0.804686	3.38217e-05	0.00616524	1.74677
RPSA	-0.618036	0.00371424	0.0445791	-1.53478
NUDT16L1	-0.677411	0.000338253	0.0158064	-1.59927
KIF5C	1.54708	0.000549577	0.0191099	2.92226
MFSD2A	0.914176	0.000144546	0.0117163	1.88449
DTYMK	-0.765142	5.61185e-05	0.00757241	-1.69954
HR	0.841477	0.00223677	0.0348411	1.79188
MTCL1	1.0421	0.00119449	0.0268298	2.05922
RNF181	-0.638735	0.00189198	0.0323063	-1.55696
PXDC1	0.651149	0.00330775	0.0422628	1.57042
AR	1.3368	0.00348947	0.0434116	2.52591
PCSK9	-1.62802	7.6437e-05	0.00888225	-3.09089
CXCL10	1.88363	0.000469956	0.0181302	3.69002
HINT1	-0.675542	0.0016426	0.0302511	-1.5972
BNC1	1.02422	0.00125963	0.0272009	2.03385
NFU1	-0.696467	0.000420474	0.017308	-1.62053
CENPX	-0.832094	0.000183093	0.0129258	-1.78027
RAC3	-0.924911	4.20834e-06	0.00239724	-1.89857
MGMT	-0.649575	0.000360822	0.0161155	-1.56871
NPAS2	0.841985	0.00238494	0.0361431	1.79252
LONRF2	1.0973	0.000474731	0.0182272	2.13953
PFKFB3	0.710341	0.00306072	0.0408438	1.63619
HOXB9	0.73001	0.00204289	0.033643	1.65865
CDCA4	-0.733918	2.49196e-06	0.00211883	-1.66315
RPS9	-0.873106	4.04229e-05	0.006553	-1.8316
TRIM8	0.591444	9.85617e-05	0.0096136	1.50675
CHST11	1.10641	0.000127575	0.011021	2.15309
RPS7	-0.870885	0.0021695	0.0343642	-1.82878
SYNPO	0.860501	0.000591717	0.0195261	1.81567
GAP43	0.811637	8.97273e-05	0.00950056	1.7552
MCRIP2	-0.894606	0.000486483	0.0185239	-1.8591
PARP14	1.09053	6.01392e-05	0.00781869	2.12952
STOX2	0.969041	0.00336524	0.0423867	1.95754
PEAK1	0.66164	0.00385861	0.0451581	1.58188
CSPG4	1.55496	0.00237633	0.0361153	2.93826
ENDOV	-0.593782	0.00217013	0.0343642	-1.5092
MRPL11	-0.834162	8.61167e-05	0.00942332	-1.78282
RPL15	-0.941006	2.68036e-05	0.00559302	-1.91987
ASPHD1	0.898892	0.00461735	0.0491864	1.86463
TP53I11	0.624503	0.00138744	0.0285109	1.54168
FOSL1	1.10165	4.38152e-06	0.00239724	2.146
MTLN	-0.693242	0.00429678	0.0474925	-1.61691
SPHK1	0.940753	0.00160819	0.0300814	1.91953
MYO1D	0.658289	0.000307601	0.0152825	1.57821
BOK	0.896359	1.99912e-05	0.00504816	1.86136
METRNL	0.655799	0.00374384	0.0446912	1.57549
RPS27	-0.651154	9.04402e-05	0.00950056	-1.57042
PLEC	1.0186	0.00367413	0.0443428	2.02596
KCTD12	1.2767	0.00292924	0.0399417	2.42284
DPM3	-0.883588	0.00473459	0.0497359	-1.84496
CYC1	-0.723254	0.000862783	0.0232156	-1.6509
GADD45GIP1	-0.622399	0.00330165	0.0422553	-1.53943
GATA2	0.603416	0.00180974	0.0316309	1.51931
SSC5D	1.18971	0.00124288	0.027054	2.28107
DCTPP1	-0.695651	0.00320964	0.0416919	-1.61961
ZNF443	-0.596948	0.00240504	0.0363832	-1.51251
TRAPPC5	-0.621874	0.00128043	0.0272944	-1.53887
POLR2A	0.640156	0.00176257	0.0313184	1.5585
DDX60L	0.830699	0.0030176	0.0407231	1.77855
UTS2R	0.780065	8.66526e-06	0.00320609	1.71721
GPR3	0.690914	0.00202066	0.0334594	1.61431
TNRC18	0.676526	0.00155848	0.0296156	1.59829
MRPL41	-0.619119	0.00254575	0.0377295	-1.53594
UNC5C	1.60592	0.000280714	0.0150989	3.04391
GALNT9	0.955783	0.000285436	0.0150989	1.93963
COL18A1	0.733489	0.00122699	0.0269454	1.66265
NAA38	-0.820179	0.000522348	0.0190057	-1.76562
DGCR6	-0.676031	0.00150526	0.0291527	-1.59774
BTBD9	0.680923	0.000490217	0.0185662	1.60317
CSF1	0.975388	0.000246759	0.0143538	1.96617
HDDC3	-0.593602	0.000288528	0.0151546	-1.50901
RNLS	-1.34341	0.004496	0.0485901	-2.5375
FMNL1	1.44881	2.11285e-06	0.00198171	2.72982
PTRHD1	-0.807064	0.000765103	0.0220804	-1.74965
SIVA1	-0.839419	0.000282697	0.0150989	-1.78933
IRF7	0.874556	0.00117005	0.0267664	1.83344
DLK1	1.53608	3.23384e-05	0.00616524	2.90004
INKA1	-0.622878	0.00134682	0.0279826	-1.53994
PCYT2	-0.985615	6.47826e-07	0.000966097	-1.98016
NDUFA13	-0.757766	0.00246887	0.0369234	-1.69087
PIP5K1C	0.658834	0.0001355	0.0113294	1.57881
BCL9L	0.714249	0.00163585	0.0302172	1.64063
INSIG1	-0.873544	4.58098e-05	0.00693756	-1.83216
RPS19BP1	-0.655684	9.65282e-05	0.0096136	-1.57536
CMC1	-0.629941	0.00316148	0.0414305	-1.5475
DYNC2H1	0.624093	0.00100827	0.0251703	1.54124
COL4A1	0.684434	0.00366175	0.0442826	1.60707
SPRY4	0.622868	0.000242705	0.0143538	1.53993
FAM83G	0.825763	1.6455e-06	0.00169563	1.77247
FAM221A	-1.40098	0.00280116	0.0392133	-2.6408
SPRED3	1.09851	4.24012e-06	0.00239724	2.14134
MTF1	0.687771	0.000402634	0.0168375	1.61079
TMEM120A	-0.671441	0.000207188	0.0132816	-1.59266
SP6	0.852919	0.0014165	0.0288068	1.80615
SUPT5H	0.630631	7.56932e-06	0.00314107	1.54824
NIF3L1	-0.61405	0.000222931	0.0138735	-1.53055
HBG2	-2.22575	0.00445971	0.0485531	-4.67755
HRH1	0.818684	8.38431e-05	0.00942332	1.7638
ADA	-0.629881	0.00162282	0.0302172	-1.54744
FLNA	0.617607	0.00474099	0.0497633	1.53433
KIAA1671	0.764734	0.000756601	0.0219748	1.69906
SRC	0.617646	1.9834e-05	0.00504816	1.53437
PCNX3	0.717682	0.000599063	0.0195261	1.64454
ADARB1	0.654749	0.00337002	0.0423867	1.57434
SIPA1L1	0.594321	0.00027151	0.0147322	1.50976
DNAH10	1.92848	0.00363275	0.0440279	3.80655
KIF13B	0.719593	0.00229645	0.0354987	1.64672
UBL5	-0.758591	0.000838438	0.0229262	-1.69184
PEG3	1.23175	0.000342208	0.0158222	2.34852
GET3	-0.776579	0.000181461	0.0128798	-1.71306
CAPZA2	-0.755167	0.00150162	0.0291527	-1.68783
L1CAM	0.847928	0.00415002	0.0465362	1.79991
NHSL2	0.978656	0.000385962	0.0164015	1.97063
TCEA3	-1.20867	0.00379417	0.0449471	-2.31124
HSD17B8	-0.888483	0.0033244	0.0423334	-1.85123
XAGE1A	-0.953686	0.00282383	0.0394046	-1.93681
ZNF425	0.948537	0.00259123	0.0379985	1.92992
SAMD9	2.01724	0.00319914	0.0416919	4.04809
MXD3	-0.687319	0.00309709	0.0410116	-1.61029
RPS29	-0.708674	0.00284822	0.0395815	-1.6343
MDP1	-0.732705	0.00205054	0.0336571	-1.66175
ZNF891	-0.633173	0.00441717	0.0482247	-1.55097
ZBED8	-0.6019	0.00432024	0.0477116	-1.51771
RPL41	-0.664078	0.00153125	0.029396	-1.58456
PRAC2	-0.806698	0.000148272	0.0118717	-1.7492
MCIDAS	1.41064	0.00372003	0.0445791	2.65856
NME1	-0.659305	0.00438732	0.0480607	-1.57932
PCDHGC5	0.933115	0.00254281	0.0377283	1.90939
MIF	-0.670722	0.00374212	0.0446912	-1.59187
ATP5MF	-0.747972	0.000891213	0.0236835	-1.67943
TMEM141	-0.834227	0.000470823	0.0181302	-1.7829
HBB	-3.05202	0.000359914	0.0161155	-8.2937
AP5B1	0.676679	1.74679e-05	0.00488023	1.59846
RP11-864I4.1	-0.705021	0.00436731	0.0479892	-1.63017
TEN1	-0.680019	0.000317191	0.0153754	-1.60216
SCX	-0.759166	0.00335073	0.0423867	-1.69251
ISY1-RAB43	2.72843	0.000547902	0.0191099	6.62735
MRPL12	-0.627368	0.000380018	0.0163607	-1.54474
ZNF850	0.721391	0.00180487	0.0316282	1.64877
DOC2B	1.15149	0.00309657	0.0410116	2.22144
DGKK	0.606661	0.000493114	0.0185662	1.52273
ARHGAP23	0.693214	0.00172547	0.0311224	1.61688
NEFL	0.816671	0.00204456	0.033643	1.76134
CISD3	-0.600729	0.00311915	0.0410348	-1.51648
SCO2	-0.653152	0.00193346	0.032759	-1.5726

## Sheet: hu mouse RT + RER vs RT TC32
Gene	logFC	P.Value	adj.P.Val	FC
ADRA2A	0.970888	3.6866e-09	1.61412e-05	1.96005
ITGA11	-2.19696	0.000288195	0.047318	-4.58511
STXBP6	-2.18509	0.000270781	0.046191	-4.54754
ANKK1	-2.01405	7.04517e-06	0.00385576	-4.03913
ANXA8	-1.97547	0.000124961	0.02931	-3.93257
THBS2	-1.86619	7.02864e-05	0.0210159	-3.64567
COL18A1	-1.62505	3.26526e-06	0.00281009	-3.08453
POSTN	-1.59491	0.000138973	0.0314726	-3.02076
FST	-1.55554	7.65862e-11	1.00596e-06	-2.93943
MGLL	-1.53167	2.71837e-05	0.0105017	-2.8912
RELN	-1.4929	0.000269348	0.046191	-2.81454
MEX3B	-1.38411	0.000116268	0.0288146	-2.61011
SRPX2	-1.33883	1.72248e-08	4.52496e-05	-2.52945
C1QTNF3	-1.32789	4.47332e-07	0.000734463	-2.51036
TAGLN	-1.30429	0.000176356	0.035694	-2.46963
FRMD3	-1.29708	4.13254e-06	0.003193	-2.45732
INHBA	-1.2143	0.000103649	0.027337	-2.32029
BGN	-1.18767	0.000143917	0.0320397	-2.27784
PMEPA1	-1.16323	7.35713e-07	0.00107373	-2.23958
RAB31	-1.12245	0.000179353	0.035694	-2.17716
MMP2	-1.10741	6.13488e-06	0.00367277	-2.15459
RASL11B	-1.02191	1.73839e-05	0.00761124	-2.0306
SPARC	-0.987732	1.58296e-05	0.0071697	-1.98307
NEDD9	-0.964474	7.35875e-08	0.000161095	-1.95135
PXDC1	-0.895291	7.47675e-05	0.0210159	-1.85998
FOXC1	-0.833617	4.97976e-05	0.0167716	-1.78215
IGFBP7	-0.81297	0.000221591	0.0409943	-1.75682
FBP1	-0.81248	6.30863e-05	0.0202107	-1.75623
LOX	-0.782031	6.69272e-05	0.0209307	-1.71955
TMEM91	-0.761184	2.59113e-07	0.000486207	-1.69488
SIX1	-0.759053	5.01908e-06	0.00346977	-1.69238
ARSL	-0.754662	0.000276803	0.0466128	-1.68724
NEUROD6	-0.713008	2.00844e-06	0.0021984	-1.63922
MFAP4	-0.687345	6.22736e-06	0.00367277	-1.61032
TUFT1	-0.669108	1.66799e-06	0.00199173	-1.59009
S1PR3	-0.626047	4.55951e-06	0.00332717	-1.54333
LTBP1	-0.609331	1.60238e-06	0.00199173	-1.52555
PCDH20	0.596093	6.43119e-06	0.00367277	1.51162
TGM6	0.643112	2.39272e-05	0.00982137	1.56169
RSPO3	0.660464	3.78213e-05	0.0140988	1.58059
ZNF503	0.704748	3.42303e-06	0.00281009	1.62986
FBLN7	0.708613	0.000189155	0.0365375	1.63423
CD247	0.72444	2.33747e-05	0.00982137	1.65226
GDF10	0.79636	7.97836e-06	0.00403061	1.73671
KBTBD11	0.81973	0.000178909	0.035694	1.76508
HUNK	0.836236	0.000174691	0.035694	1.78539
SIAH3	0.876212	0.000239465	0.042505	1.83555
WSCD2	1.12951	0.000128458	0.0296017	2.18785
MSX2	1.13309	6.23129e-06	0.00367277	2.19327
FOXF2	1.13668	3.61174e-10	2.37201e-06	2.19875
Gene	logFC	P.Value	adj.P.Val	FC

## Sheet: hu vs NSG TC32
Gene	logFC	P.Value	adj.P.Val	FC
CFH	-1.14326	0.0113423	0.0255858	-2.20879
FUCA2	-2.01562	0.000399385	0.00153793	-4.04353
RAD52	1.31381	2.21738e-09	7.93362e-08	2.48598
CYP26B1	1.03641	4.45188e-08	8.81715e-07	2.05112
RBM5	0.807988	5.25156e-06	4.1717e-05	1.75077
RBM6	0.627206	0.00112362	0.00367113	1.54457
ARHGAP33	1.39082	1.47304e-05	9.6463e-05	2.62227
MEOX1	1.41796	9.71282e-13	1.48301e-10	2.67208
SPPL2B	1.24185	2.71884e-07	3.76196e-06	2.36501
PRKAR2B	-0.613093	1.01754e-06	1.1006e-05	-1.52953
CREBBP	0.672261	0.00562384	0.0141036	1.59357
OSBPL7	1.26942	3.61687e-07	4.79244e-06	2.41064
YBX2	-0.937694	2.68986e-12	3.42918e-10	-1.91546
CACNA1G	0.629538	0.000232432	0.000971371	1.54707
DLX6	2.61174	0.00234485	0.00677451	6.11242
ETV1	-0.58769	5.16526e-07	6.36175e-06	-1.50284
PNPLA4	-2.26964	8.08424e-07	9.16703e-06	-4.82204
GAS7	-0.991278	5.62256e-05	0.000297701	-1.98795
CD79B	-1.4042	2.48219e-05	0.000148965	-2.64671
RHBDF1	1.11675	1.52127e-05	9.91358e-05	2.16858
BAIAP3	1.35766	0.00016478	0.000726326	2.56269
PIGQ	0.775065	2.46659e-06	2.24766e-05	1.71127
CDK11A	0.952377	1.17137e-06	1.23063e-05	1.93506
TFAP2B	2.9659	0.00732119	0.0176901	7.81311
CELSR3	0.585876	0.00609412	0.0151073	1.50095
PKD1	1.36453	5.87799e-05	0.000309478	2.57492
MAPK8IP2	-0.875476	0.000158032	0.00070058	-1.83461
TENM1	1.92789	4.21445e-08	8.42312e-07	3.80498
PAX7	0.608665	2.78286e-06	2.48077e-05	1.52485
POMT2	0.876636	4.21113e-06	3.47001e-05	1.83609
MLXIPL	1.94138	5.50919e-08	1.05607e-06	3.84072
IFFO1	0.959564	8.30172e-09	2.26632e-07	1.94472
NISCH	1.10467	9.57987e-08	1.65254e-06	2.1505
FYN	-1.21105	2.39275e-05	0.000144323	-2.31507
HIVEP2	-0.954623	0.0034762	0.00942875	-1.93807
CLCN6	0.659271	7.01991e-06	5.28045e-05	1.57928
MRC2	0.773872	2.69581e-05	0.000159958	1.70985
APBA3	0.599503	3.52653e-08	7.31547e-07	1.51519
RABGAP1	0.644813	5.46599e-07	6.62732e-06	1.56354
DCN	0.820393	1.57078e-05	0.000101857	1.76589
SEMA3B	1.23598	0.000127062	0.000583374	2.35541
CLK1	0.963956	6.68874e-06	5.07981e-05	1.95065
DDX11	1.04261	5.11631e-05	0.000275337	2.05995
CCDC88C	0.821336	2.05411e-06	1.93768e-05	1.76704
WAS	1.0774	0.0221582	0.0449813	2.11024
DPEP1	0.669424	0.000587054	0.00212125	1.59044
CHDH	-1.93115	7.78767e-09	2.15738e-07	-3.81358
IL20RA	1.01638	5.35672e-09	1.58962e-07	2.02284
IGF1	1.31719	8.43353e-06	6.12951e-05	2.49181
RUFY3	0.627454	0.000165507	0.000729039	1.54484
CYP24A1	-0.957456	0.000339502	0.00134281	-1.94188
SYT13	-2.10538	3.88918e-16	1.89144e-13	-4.30312
SNAI2	-1.94391	4.1001e-14	1.05566e-11	-3.84747
PLEKHB1	-0.800832	2.66539e-05	0.000158511	-1.7421
SERPINB1	-2.1838	0.000693662	0.0024472	-4.54348
GRAMD1B	1.12559	4.0876e-10	2.09863e-08	2.1819
BIRC3	0.863958	0.00736954	0.0177911	1.82003
TYMP	1.43224	0.000247559	0.00102546	2.69866
RTEL1-TNFRSF6B	1.34194	4.05698e-05	0.000226209	2.53492
KCNG1	1.74716	0.00706792	0.0171582	3.35696
TFB1M	0.603367	7.24398e-05	0.000369975	1.51926
HMGB3	-0.634673	1.40106e-09	5.44565e-08	-1.55259
IKZF2	0.783215	3.43549e-06	2.93503e-05	1.72096
FAM13B	0.628402	9.60784e-06	6.80986e-05	1.54585
ZCCHC8	0.811992	8.40154e-08	1.47488e-06	1.75563
SH3YL1	0.806507	7.60564e-10	3.36261e-08	1.74897
MYOM2	0.863635	1.899e-06	1.82279e-05	1.81962
TUBG2	0.609206	2.7229e-07	3.76362e-06	1.52542
MRI1	0.638881	4.03863e-08	8.13362e-07	1.55712
EDC4	0.596134	3.36557e-05	0.000193237	1.51166
RAI14	-0.891441	0.00211777	0.0062343	-1.85503
PNKP	0.755499	1.08041e-06	1.15528e-05	1.68822
CDH10	-1.0899	3.98491e-07	5.12496e-06	-2.12859
MYO16	0.66582	0.00014555	0.000655422	1.58647
PARP3	0.627367	5.04266e-09	1.5233e-07	1.54474
TNC	-1.26266	1.34865e-09	5.30213e-08	-2.39938
RIPOR3	1.89261	1.12814e-14	3.7034e-12	3.71307
AIFM2	0.717259	1.62089e-09	6.14215e-08	1.64406
BARX2	-2.43812	7.76301e-10	3.40623e-08	-5.41935
ZIC2	1.45283	4.02477e-07	5.17116e-06	2.73744
ADRB1	1.07277	1.04708e-16	6.87461e-14	2.10347
PHKA2	0.956965	7.25608e-08	1.3142e-06	1.94122
EPHA3	0.744119	0.00195217	0.00581766	1.67495
KATNIP	0.675461	0.000284146	0.00115229	1.59711
FAM184B	0.907053	2.0839e-05	0.00012877	1.87521
HDAC9	-0.692865	0.0187329	0.039113	-1.61649
CELF2	-1.83884	8.43034e-05	0.000417574	-3.57721
COL9A2	-0.699172	0.00961435	0.0222892	-1.62357
KITLG	-1.61863	1.24365e-16	7.42292e-14	-3.07084
TNFRSF9	1.23758	0.025018	0.0497895	2.35803
LTBP1	-0.585117	3.10974e-05	0.000181082	-1.50016
ELN	1.32326	4.13489e-11	3.39345e-09	2.50231
ARHGEF5	-0.661949	0.0038036	0.0101452	-1.58222
LETMD1	0.646794	1.03748e-07	1.76009e-06	1.56569
SLC4A8	-0.924098	0.000323125	0.00128739	-1.8975
FAM160A2	1.03812	3.15891e-07	4.26307e-06	2.05354
HEBP2	-0.999047	1.46871e-10	9.22758e-09	-1.99868
TTC17	0.842767	7.17535e-07	8.3086e-06	1.79349
ALX4	0.995998	7.78879e-10	3.40623e-08	1.99446
HHAT	-0.665521	8.87616e-06	6.38996e-05	-1.58614
ATP9A	-0.752256	1.6617e-07	2.55501e-06	-1.68442
MCOLN3	1.14102	0.011713	0.0262733	2.20537
HPF1	-0.721865	5.29846e-07	6.48407e-06	-1.64931
TRAF1	0.836027	0.000273408	0.00111584	1.78513
IL17RB	-2.34895	1.93314e-12	2.61691e-10	-5.09455
TRAF3IP2	-1.41284	0.000224767	0.000944586	-2.6626
PKP2	1.69037	3.20701e-10	1.73297e-08	3.22739
CROCC	1.06814	2.38323e-06	2.18688e-05	2.09674
UNKL	0.814575	1.40718e-06	1.42464e-05	1.75878
PARP12	0.74013	8.2553e-05	0.000411074	1.67033
TARBP1	1.1905	4.26962e-10	2.16465e-08	2.28232
STYK1	0.673465	0.0148363	0.0321477	1.5949
COL11A1	-0.863366	0.00318026	0.00875431	-1.81928
PRDM6	2.31026	0.00101564	0.00338487	4.95972
TNK2	0.993809	1.86284e-05	0.000117038	1.99144
SLC6A16	0.832545	0.00966157	0.0223789	1.78082
CA11	0.82878	4.0354e-11	3.35372e-09	1.77618
SPA17	-0.588873	0.000149318	0.00066895	-1.50407
LPAR2	0.622638	1.3904e-09	5.43428e-08	1.53969
SUGP2	0.818917	2.94431e-09	9.8627e-08	1.76408
ABCA7	1.06945	1.01291e-05	7.08604e-05	2.09863
FAR2	2.46449	1.3311e-13	3.01356e-11	5.51931
POU1F1	-2.01166	0.0248849	0.0495622	-4.03247
SBNO2	0.62383	5.04692e-05	0.000272608	1.54096
CALCRL	0.790879	0.00267568	0.00756553	1.73013
OAT	-0.706741	1.41538e-07	2.24461e-06	-1.63211
ERBB3	0.804087	0.012524	0.0278497	1.74604
ANKRD44	1.08015	3.88446e-07	5.03026e-06	2.11425
SPEN	0.705125	0.000535669	0.00197095	1.63029
MYLK	0.863938	3.7922e-05	0.000214358	1.82
FAM107B	-0.897032	2.51082e-10	1.43346e-08	-1.86223
TBC1D1	-0.641409	6.42605e-06	4.91155e-05	-1.55985
SLC9A7	0.835347	9.02514e-07	1.00177e-05	1.78429
PDE4A	0.635108	0.00216254	0.00633704	1.55305
SLC9A3	0.631904	3.4332e-06	2.93503e-05	1.54961
MSANTD3	-0.683651	4.51296e-11	3.63556e-09	-1.6062
ATG2B	0.648849	0.00055277	0.00202128	1.56792
STAG3	0.721179	0.00787412	0.0188162	1.64853
IDI1	-0.684965	6.84775e-07	7.96437e-06	-1.60766
SP100	0.833072	0.00389602	0.0103497	1.78148
CACNB1	0.809257	1.75408e-05	0.000111647	1.75231
METTL22	0.644141	0.000770662	0.00267572	1.56281
PRKCZ	-2.60681	1.99447e-18	3.27368e-15	-6.09156
PDK3	-0.674569	7.32902e-06	5.44021e-05	-1.59612
FGFR3	1.18815	2.53325e-11	2.26287e-09	2.27861
ATP11A	0.985674	9.28417e-07	1.02274e-05	1.98024
RASGRP2	1.88206	6.34257e-12	6.82658e-10	3.686
BCL3	0.940225	9.54101e-11	6.61795e-09	1.91883
ABCC9	0.826328	0.00347056	0.00941569	1.77317
GAL	-1.04355	0.00517979	0.013133	-2.06129
CLEC2D	0.7873	0.00942753	0.0219491	1.72584
TGFBR3	0.76561	0.000204133	0.000871148	1.70009
NEDD4	0.642738	0.00449366	0.0116458	1.56129
RAB27A	-0.71701	9.96147e-07	1.08103e-05	-1.64377
PTPN3	-0.745113	0.0134734	0.0295801	-1.67611
FSTL3	0.858739	3.10066e-08	6.67456e-07	1.81345
MNT	0.977911	4.8181e-07	5.96853e-06	1.96961
GBA2	0.596329	1.60751e-05	0.000103981	1.51186
ARHGAP10	-0.720483	0.00274955	0.00774604	-1.64773
LMCD1	-0.952257	7.43259e-08	1.33878e-06	-1.9349
TRIB2	0.785683	2.35749e-08	5.41973e-07	1.72391
CPSF1	0.880835	1.17137e-07	1.9361e-06	1.84144
SLC6A15	1.6093	4.23049e-17	3.70337e-14	3.05104
ADGRL1	0.629172	1.97196e-05	0.000122836	1.54668
RPS6KA6	-1.17942	2.7448e-07	3.78194e-06	-2.26486
LIMS2	0.635006	7.16053e-06	5.3484e-05	1.55294
SPEG	0.744716	0.000137776	0.000625783	1.67564
RHOBTB1	-0.597585	0.00614676	0.0152145	-1.51318
CRMP1	-0.826422	1.82769e-07	2.76809e-06	-1.77328
IRAG1	0.980341	0.00396198	0.0104952	1.97293
PANX2	0.763991	0.000215239	0.000913479	1.69818
SELENOO	0.822278	3.32929e-09	1.07943e-07	1.7682
PDE8A	0.844885	2.88884e-05	0.000169876	1.79612
CLCN4	-1.41804	1.70863e-09	6.41029e-08	-2.67222
GSDMB	1.27252	0.000474842	0.00177995	2.41584
PPP2R3A	-1.01292	6.41954e-08	1.18392e-06	-2.01799
IGF2BP2	0.977611	7.90118e-10	3.43544e-08	1.9692
ATP2A3	0.897063	6.44894e-06	4.92618e-05	1.86227
CA12	-1.26991	0.000103493	0.000492199	-2.41146
NTN4	0.77826	0.0181788	0.0382173	1.71506
NUAK1	0.598203	1.17556e-05	8.0215e-05	1.51383
ANO8	1.01513	1.59353e-09	6.0651e-08	2.02108
ARHGEF10L	-0.897754	0.000368744	0.00143679	-1.86316
KCNQ2	1.54762	0.00072306	0.00253472	2.92334
SEMA3A	-0.923995	1.1921e-06	1.2441e-05	-1.89736
CELSR1	3.26337	3.04736e-08	6.60312e-07	9.60226
VPS9D1	0.60201	0.00309235	0.00853977	1.51783
CACNG5	2.11311	0.00123597	0.00397683	4.32621
SEC31B	2.49081	2.85952e-10	1.58432e-08	5.62094
RGS11	1.52755	0.000287086	0.00116173	2.88296
ACACB	1.15531	1.62576e-08	4.03312e-07	2.22733
ARHGEF1	1.15005	2.74018e-14	7.49609e-12	2.21922
DGKD	1.18295	9.25659e-08	1.60303e-06	2.2704
NFKB2	0.631762	2.14582e-05	0.000131927	1.54946
LRCH4	0.629623	1.68123e-07	2.579e-06	1.54716
ACTN2	1.13803	2.34717e-06	2.16286e-05	2.20081
NAALAD2	0.663965	8.44057e-05	0.000417923	1.58443
FBLN1	-1.28368	2.55089e-11	2.26322e-09	-2.4346
MAP2	-0.596057	0.000582442	0.00210806	-1.51158
FAP	1.4162	2.43533e-07	3.44594e-06	2.66882
TIGAR	-0.91827	4.04755e-05	0.000225875	-1.88985
RUNX1T1	0.712973	0.0174087	0.036858	1.63918
SLC1A3	2.64131	0.0108642	0.0247069	6.23898
XRCC5	-0.622149	1.02508e-08	2.69747e-07	-1.53917
RAPGEF3	0.949168	5.48274e-05	0.000292064	1.93076
CIC	0.727488	6.78169e-07	7.90154e-06	1.65575
EPB41L2	0.65621	7.48613e-08	1.34658e-06	1.57594
RIMS1	2.88126	2.6867e-06	2.41071e-05	7.36793
MAGI3	-0.971136	6.86999e-09	1.94838e-07	-1.96038
CDH7	-0.904231	5.27312e-08	1.01676e-06	-1.87155
PKP1	-1.14503	0.0250673	0.0498498	-2.21151
CDC14B	0.867937	7.47974e-06	5.53956e-05	1.82505
PCDHB4	0.877155	0.000153324	0.000682704	1.83675
ATP8B1	-1.29088	5.43839e-11	4.17611e-09	-2.44677
WDR70	-0.852682	2.44663e-09	8.59001e-08	-1.80586
C1QTNF3	0.624491	0.00833326	0.0197516	1.54167
COL19A1	2.14009	0.0178199	0.0375627	4.40789
EPB41L3	-1.62711	3.76124e-05	0.000212883	-3.08893
COBLL1	0.591121	0.00150189	0.00467218	1.50642
TRAF5	0.643644	4.76295e-06	3.8457e-05	1.56227
HAL	1.00937	0.0135235	0.0296704	2.01303
CAD	0.916396	1.33078e-09	5.24759e-08	1.88739
OVGP1	1.52808	6.65805e-07	7.78511e-06	2.88403
AKR1B1	-1.19991	4.37914e-13	7.98646e-11	-2.29726
MGST2	-2.07681	5.27121e-10	2.53539e-08	-4.21874
USP40	0.782347	1.7542e-06	1.71259e-05	1.71993
RAD54L	0.666665	6.0253e-06	4.67048e-05	1.5874
CEACAM6	-1.09389	2.46317e-08	5.57428e-07	-2.13449
HSD17B2	0.874013	0.00213208	0.00627158	1.83275
BAX	-0.595829	2.13704e-05	0.000131682	-1.51134
ADAMTS2	1.43072	3.05204e-05	0.000178298	2.69581
NID2	0.987301	0.0162157	0.0347185	1.98247
PIR	-0.73498	3.59573e-06	3.0501e-05	-1.66437
ASAP3	0.830247	8.80205e-09	2.39296e-07	1.77799
ANKRD10	0.839544	0.000263251	0.00108091	1.78948
ARHGAP28	-2.33371	1.43538e-13	3.14134e-11	-5.04099
SLC4A11	1.15609	1.00294e-05	7.03502e-05	2.22853
CPXM1	-1.11858	1.00016e-09	4.15316e-08	-2.17134
OAS1	0.771912	0.00351575	0.00951586	1.70753
NOS1	1.50675	0.000289727	0.00117023	2.84169
FXYD5	1.85073	2.52048e-06	2.28251e-05	3.60682
CMTM1	0.639423	4.7092e-05	0.000256903	1.55771
LAG3	2.03431	8.43289e-08	1.4784e-06	4.09627
ARHGAP4	0.805885	1.17219e-07	1.9361e-06	1.74822
LTBP4	1.03706	1.73528e-08	4.2353e-07	2.05204
RAB11FIP3	0.725254	2.10865e-05	0.000130177	1.65319
GOLGA3	0.610373	0.000660519	0.00234923	1.52665
PLEKHG2	0.884208	2.35837e-05	0.000142643	1.84575
DTX2	0.950847	1.70454e-08	4.17581e-07	1.93301
LAMB1	0.922997	1.62754e-10	9.91633e-09	1.89605
FH	-1.30246	3.78437e-17	3.54947e-14	-2.46649
SEL1L3	1.47169	5.63281e-09	1.64366e-07	2.77347
TF	1.27524	8.00262e-07	9.08231e-06	2.42039
APOH	0.836903	0.000393922	0.00152046	1.78621
NLRP1	0.630583	0.000456652	0.00172258	1.54819
RGS17	-0.802717	3.21423e-05	0.000186258	-1.74438
JPH4	-1.77878	2.36406e-11	2.15572e-09	-3.43135
SLC22A17	-0.631339	0.000198531	0.000852209	-1.549
RNF31	0.606737	1.29885e-05	8.72388e-05	1.52281
RPGRIP1	1.37443	1.74826e-05	0.000111331	2.59265
TGM1	1.20093	0.000189888	0.000820475	2.29888
SEMA6A	-0.900445	2.27883e-05	0.000138791	-1.86664
CAPN3	0.791616	0.0105066	0.0240102	1.73101
COL9A3	0.934751	9.13784e-07	1.01171e-05	1.91156
UNC13D	1.87006	0.00037886	0.00146923	3.65548
TGFB2	1.24956	5.05793e-09	1.5233e-07	2.37769
ADA2	-0.716479	1.38212e-05	9.17523e-05	-1.64317
HOOK2	1.16931	2.36786e-07	3.37961e-06	2.24905
BTAF1	0.615974	9.40829e-05	0.000455868	1.53259
EFHC1	0.716169	0.000110199	0.000518324	1.64281
ITPR3	1.00217	9.97944e-08	1.70182e-06	2.00302
NRP1	1.0824	0.00225787	0.00656659	2.11755
TSPAN15	0.975854	0.0011664	0.0037892	1.96681
MAST3	0.719025	3.62238e-07	4.7949e-06	1.64607
MZF1	1.20582	1.24719e-08	3.20487e-07	2.30669
KCNK6	1.33774	7.76695e-05	0.000391876	2.52755
CBARP	0.745762	0.000177077	0.00077291	1.67686
CEP170B	-0.637883	0.00133271	0.00423315	-1.55604
IZUMO4	0.950557	1.56128e-05	0.00010139	1.93262
TRMT2A	0.704416	2.65043e-08	5.89877e-07	1.62948
ZDHHC8	0.854916	2.64912e-10	1.49294e-08	1.80865
LZTR1	0.735594	1.2341e-07	2.00308e-06	1.66508
PRODH	2.29432	2.73506e-09	9.35263e-08	4.90522
TOP3B	0.718918	5.36288e-09	1.58962e-07	1.64595
PLA2G3	-0.741634	0.000579845	0.00210156	-1.67207
GGA1	0.767221	4.02894e-09	1.2669e-07	1.70199
SEZ6L	-1.12048	0.00211259	0.00622261	-2.17419
DDX17	0.651299	9.68916e-08	1.66529e-06	1.57058
RHBDD3	0.684966	1.91746e-08	4.59454e-07	1.60766
NEFH	-2.81062	4.51035e-20	1.48064e-16	-7.01586
CHKB	0.793079	3.30679e-07	4.42225e-06	1.73277
RASD2	1.06583	1.00213e-05	7.03502e-05	2.09337
CBX7	0.88855	1.1772e-06	1.23465e-05	1.85131
MTMR3	0.614624	2.3383e-06	2.15885e-05	1.53116
PNPLA3	0.669175	0.00109839	0.00360936	1.59016
FAM118A	0.587739	0.000391994	0.00151479	1.50289
BRD1	0.588431	2.75327e-05	0.000162706	1.50361
HDAC10	1.23343	4.49874e-09	1.39077e-07	2.35125
TRIM9	-1.73145	6.29583e-05	0.000329234	-3.32062
ISM2	0.855023	0.00365893	0.00981119	1.80879
DICER1	0.833977	2.94548e-06	2.59752e-05	1.78259
TELO2	0.773266	1.50884e-08	3.78102e-07	1.70913
VRK1	-0.588249	3.46899e-08	7.23036e-07	-1.50342
PAPLN	1.81624	1.47924e-09	5.72977e-08	3.52163
ACIN1	0.755787	2.97376e-06	2.61369e-05	1.68855
EFS	-1.31743	4.31174e-10	2.16925e-08	-2.49221
DHRS2	-1.45437	0.00147144	0.00459489	-2.74037
REC8	0.767014	2.52623e-08	5.68011e-07	1.70174
NFATC4	0.641348	0.000640532	0.00228821	1.55979
NINL	0.780922	0.000119826	0.000554222	1.71823
CD40	1.5126	8.85903e-07	9.8583e-06	2.85323
PABPC1L	1.20981	7.16134e-05	0.000366537	2.31307
DOK5	-1.67615	6.12898e-12	6.6512e-10	-3.19574
BMP7	-1.6203	0.000506944	0.00188414	-3.07439
SLCO4A1	1.80021	1.00263e-09	4.15316e-08	3.48272
ARFGAP1	0.784485	1.19284e-06	1.2441e-05	1.72248
MYL9	-1.3766	2.35904e-07	3.37069e-06	-2.59657
JAG1	2.00273	2.17156e-20	9.50493e-17	4.00758
MCTS2P	-0.714541	0.0164322	0.0351134	-1.64096
CHRDL1	-2.0003	7.5124e-08	1.34946e-06	-4.00083
SMARCA1	-0.585296	1.96145e-09	7.21451e-08	-1.50035
TAZ	0.655354	1.83433e-08	4.44401e-07	1.575
PCYT1B	-2.71048	3.62982e-12	4.37277e-10	-6.54541
TIMP1	-0.613258	0.00198751	0.00590319	-1.52971
PCDH11X	-0.763666	9.61501e-06	6.80986e-05	-1.6978
DRP2	0.927061	0.000313998	0.00125551	1.9014
BEX4	-0.667262	1.50387e-10	9.35894e-09	-1.58806
NALCN	-1.4799	5.84636e-05	0.000307937	-2.78929
FGF14	-1.23005	0.000257016	0.00105995	-2.34574
TNFSF13B	0.983771	0.00892789	0.0209343	1.97763
DGKH	0.895172	1.12641e-05	7.73985e-05	1.85983
TSC22D1	-0.654351	2.91091e-06	2.57222e-05	-1.57391
HSF4	1.70665	2.60625e-07	3.6321e-06	3.26402
GDPD3	1.54486	3.75581e-07	4.91211e-06	2.91776
ELMO3	1.03693	2.30241e-05	0.000139838	2.05185
TSNAXIP1	0.959747	9.78083e-06	6.89753e-05	1.94497
NFAT5	0.854194	0.000360138	0.00140785	1.80775
PLLP	1.15694	0.000988813	0.0033089	2.22984
MMP15	0.969994	0.00800896	0.0190794	1.95883
CCDC113	-0.921488	0.00346793	0.00941245	-1.89407
HAS3	1.13555	0.000945281	0.00318759	2.19702
SLC7A6	0.622365	4.43544e-08	8.79786e-07	1.5394
TAF1C	1.11192	6.11854e-10	2.85916e-08	2.16133
TSC2	0.987132	3.9072e-06	3.26578e-05	1.98224
LMF1	0.682976	2.26076e-08	5.25416e-07	1.60545
CLCN7	0.92282	6.15501e-08	1.15236e-06	1.89582
SLC7A5	0.662579	2.08564e-06	1.95898e-05	1.58291
RHBDL1	0.944853	7.40459e-06	5.4901e-05	1.92499
CAPN15	1.00066	8.1891e-08	1.45116e-06	2.00091
PIEZO1	1.1299	1.63632e-07	2.52485e-06	2.18843
PYCARD	-0.845873	1.27726e-06	1.31853e-05	-1.79735
IL21R	0.819159	0.000391345	0.00151273	1.76438
HERC1	0.652636	0.000318147	0.00127087	1.57204
IGDCC4	0.954116	0.00856066	0.0202104	1.93739
CEP152	0.743778	3.61353e-06	3.0611e-05	1.67455
DMXL2	1.09386	6.5297e-08	1.19918e-06	2.13444
SPG11	0.692579	3.30096e-07	4.42225e-06	1.61617
SLC30A4	0.664458	5.37635e-08	1.03514e-06	1.58497
TRPA1	4.63524	8.22781e-07	9.28173e-06	24.8512
CPQ	-1.11767	1.04458e-05	7.27662e-05	-2.16996
IKBKB	0.66017	2.64371e-06	2.3826e-05	1.58027
JPH1	0.640637	2.87035e-07	3.95079e-06	1.55902
STK3	-0.724477	2.80106e-13	5.40893e-11	-1.6523
ESRP1	-1.07336	0.000227754	0.00095456	-2.10433
NDRG1	0.738536	0.0143489	0.0312516	1.66848
SPAG1	-0.675102	3.69661e-07	4.85887e-06	-1.59671
ERICH1	0.768534	1.91273e-06	1.83195e-05	1.70354
ARHGEF10	0.655854	5.77926e-05	0.000304848	1.57555
CLASRP	0.855236	1.23138e-06	1.2782e-05	1.80905
DOT1L	0.930084	1.2689e-06	1.31093e-05	1.90539
SLC17A7	0.959644	7.40905e-05	0.000376503	1.94483
AMH	2.00541	1.68578e-05	0.00010834	4.01504
DMPK	1.32339	6.67746e-09	1.89787e-07	2.50253
TLE6	0.612057	6.84923e-05	0.000353111	1.52844
CCDC130	0.798688	2.88234e-08	6.27663e-07	1.73952
RASAL3	2.21593	6.02299e-10	2.82487e-08	4.64581
ZNF419	0.630624	3.02797e-09	1.00405e-07	1.54823
EBI3	-3.07038	0.000104289	0.000495089	-8.39994
TGFB1	0.664249	6.79699e-08	1.24305e-06	1.58474
DENND3	0.9928	1.19679e-05	8.14671e-05	1.99004
CD79A	0.91403	6.66052e-06	5.0613e-05	1.8843
ICAM4	1.33716	4.07415e-10	2.09863e-08	2.52653
ICAM5	2.73378	9.52382e-15	3.2066e-12	6.65197
TYK2	0.883178	5.02922e-06	4.01695e-05	1.84443
GRIN2D	0.864212	1.61768e-06	1.60204e-05	1.82034
ODAD1	1.16448	9.23817e-07	1.0197e-05	2.24152
CAPS	1.43836	1.06334e-07	1.7947e-06	2.71012
TNPO2	0.731946	1.00991e-09	4.15708e-08	1.66088
ARRDC2	1.37193	1.81823e-12	2.48699e-10	2.58816
TMEM59L	-0.970619	0.000112188	0.000525745	-1.95968
PBX4	0.610865	0.000132895	0.000606129	1.52717
ATP13A1	0.648583	3.2548e-08	6.88225e-07	1.56763
SIPA1L3	0.638747	0.00266048	0.00752915	1.55698
CFAP69	1.03507	1.04781e-08	2.74627e-07	2.04921
ITGB8	-1.64577	5.36223e-06	4.24421e-05	-3.12915
DLX5	2.19301	1.55216e-06	1.54639e-05	4.57258
STEAP1B	0.764703	0.000579024	0.00209974	1.69902
PTN	1.27497	0.0224636	0.0455129	2.41994
ADAP1	1.22292	2.71965e-05	0.000161227	2.33419
HOXA5	-0.83857	0.000583356	0.00211079	-1.78828
TSPAN12	0.927895	2.30967e-05	0.000140149	1.9025
CPED1	-1.84038	2.19126e-09	7.86159e-08	-3.58103
STX1A	1.21632	2.24771e-12	2.95147e-10	2.32353
NOD1	0.59701	0.000101398	0.000484872	1.51258
CYP3A5	0.883009	7.03811e-06	5.28045e-05	1.84422
CLDN15	1.50317	1.20715e-09	4.87725e-08	2.83466
CEP41	-0.612802	3.3301e-06	2.86005e-05	-1.52923
ZNF862	0.856909	2.52136e-08	5.67889e-07	1.81115
TSPAN13	0.643934	0.000249292	0.00103166	1.56258
AHR	1.24092	2.51093e-09	8.74562e-08	2.3635
GIMAP2	0.668938	7.98897e-05	0.000400547	1.5899
PRKAG2	0.978943	3.32249e-05	0.000191182	1.97102
LHX2	-0.669631	0.0145828	0.0317137	-1.59067
TGFBR1	-0.698556	8.61513e-05	0.000424963	-1.62288
OGN	0.969089	0.000251543	0.00104032	1.9576
ECM2	1.34597	5.31712e-07	6.50085e-06	2.54201
DNM1	1.26007	0.0161855	0.034682	2.39507
CDC37L1	-0.752242	1.2327e-10	7.97369e-09	-1.68441
KANK1	0.733955	7.14154e-08	1.29703e-06	1.66319
NPDC1	0.731366	1.12062e-05	7.71623e-05	1.66021
PTGDS	-1.05886	0.00250349	0.00717131	-2.08328
ABCA2	0.82191	0.000403797	0.00155218	1.76774
GATA3	2.80248	0.0093919	0.0218962	6.9764
ATRNL1	-2.32198	6.89743e-11	4.97638e-09	-5.00017
CUBN	-1.12987	0.000120226	0.00055568	-2.18839
UNC5B	-0.835697	0.000111028	0.000521613	-1.78472
VSIR	-1.60787	0.0012228	0.0039451	-3.048
DKK1	-3.33693	6.86723e-06	5.19433e-05	-10.1045
RAPGEFL1	0.748653	0.000186538	0.000808662	1.68022
RGS9	-0.981523	9.8945e-10	4.12459e-08	-1.97455
WNT3	1.05848	2.58073e-13	5.21348e-11	2.08274
P2RX1	1.92393	0.00486065	0.0124586	3.79455
GOSR2	-0.618517	8.86337e-11	6.22379e-09	-1.5353
CDK5RAP3	0.710518	4.14742e-08	8.32716e-07	1.63639
RECQL5	0.747852	1.15766e-05	7.9173e-05	1.67929
CAMTA2	0.940327	9.02574e-06	6.4728e-05	1.91896
HOXB6	1.3473	1.33808e-08	3.4117e-07	2.54436
ENO3	1.21829	4.93024e-05	0.000266965	2.3267
CHRNE	-1.811	1.38424e-11	1.36665e-09	-3.50885
RAI1	0.617427	0.00100979	0.00336884	1.53414
ICAM2	-1.04983	6.27679e-08	1.16611e-06	-2.07029
ASIC2	0.701076	0.000165985	0.000730902	1.62572
CCL2	-1.6426	0.000517847	0.00191978	-3.12227
DHX58	0.782701	0.000145511	0.000655422	1.72035
KAT2A	0.936712	9.06576e-09	2.44943e-07	1.91416
CNTNAP1	0.937599	1.00201e-07	1.70653e-06	1.91534
EZH1	1.09405	3.19919e-09	1.05285e-07	2.13472
COL1A1	1.20847	0.0193158	0.0400941	2.31093
ABCC3	1.14691	0.0183597	0.0385114	2.21439
LUC7L3	0.645468	2.6568e-06	2.39112e-05	1.56425
DPH1	1.22537	8.20913e-18	9.79946e-15	2.33816
NAT9	0.679534	1.9059e-09	7.0497e-08	1.60162
NMU	-3.01532	3.03398e-11	2.63836e-09	-8.08541
CRACD	-0.848176	0.000127573	0.000585312	-1.80022
CPE	-1.11103	3.13879e-12	3.92528e-10	-2.16
AADAT	-1.82584	4.87837e-05	0.000264593	-3.54513
MFSD10	0.978345	1.31737e-09	5.21034e-08	1.9702
LRP2BP	1.04366	0.00148239	0.0046192	2.06145
KLHL5	-0.847104	2.25056e-09	8.03046e-08	-1.79889
FAM149A	-1.39265	2.26876e-07	3.26657e-06	-2.62561
CRYAB	-1.32842	0.00180688	0.00546181	-2.51127
FNBP4	0.797988	9.13992e-05	0.000445164	1.73867
SC5D	-0.589107	4.41333e-06	3.61294e-05	-1.50431
JHY	-0.786884	1.59576e-10	9.88391e-09	-1.72534
VWA5A	-1.97544	7.88542e-11	5.65811e-09	-3.93247
UNC93B1	0.949258	0.000802064	0.00276864	1.93088
HPX	1.90982	0.00427622	0.0111588	3.75762
TRIM3	0.744126	1.76151e-07	2.68334e-06	1.67496
ARHGEF17	0.943445	1.03604e-05	7.22095e-05	1.92311
ACCS	1.24922	6.96785e-08	1.269e-06	2.37712
MDK	-1.14763	1.2796e-11	1.2925e-09	-2.21549
TCIRG1	0.968113	6.30217e-07	7.44859e-06	1.95628
CLEC2B	2.17119	0.000664762	0.0023611	4.50395
CAPRIN2	0.904627	9.36298e-06	6.67455e-05	1.87206
TSPAN11	-0.817431	2.54233e-09	8.81306e-08	-1.76227
CYP27B1	1.47839	5.23308e-07	6.43404e-06	2.78637
ACSS3	-1.86184	7.02241e-14	1.73984e-11	-3.6347
TNS2	0.778665	6.47615e-05	0.00033732	1.71554
OAS3	0.708822	2.14604e-05	0.000131927	1.63447
ARHGDIB	0.661038	1.25064e-08	3.20746e-07	1.58122
DDX55	0.647404	2.35341e-08	5.41973e-07	1.56635
TBC1D30	0.876315	0.00228334	0.00662451	1.83568
ACRBP	-0.666212	0.000490941	0.00183245	-1.5869
GNB3	1.89626	2.34362e-06	2.1611e-05	3.72248
CHPT1	-0.880845	3.81445e-11	3.19029e-09	-1.84145
ATN1	0.702688	2.04077e-06	1.93204e-05	1.62753
NT5DC3	0.924703	1.19076e-07	1.95224e-06	1.89829
ST8SIA1	1.34596	1.96054e-07	2.92489e-06	2.542
C2CD5	0.636186	3.98275e-06	3.32259e-05	1.55421
PHC1	0.70021	3.82549e-07	4.98833e-06	1.62474
GCNT2	-1.80552	1.45156e-08	3.65849e-07	-3.49556
ULBP1	-0.643159	7.6335e-07	8.72372e-06	-1.56174
MDGA1	0.62897	0.0147954	0.0320804	1.54646
MDN1	0.753857	0.000167845	0.000737116	1.6863
BACH2	-1.31582	0.00883848	0.0207617	-2.48945
GPR63	0.622617	7.8889e-08	1.40365e-06	1.53967
MED23	0.692782	2.46085e-08	5.57428e-07	1.6164
CRYBG1	1.31421	0.000374097	0.00145592	2.48667
EYA4	1.97776	9.52894e-07	1.04299e-05	3.93881
PERP	-0.844421	6.92e-10	3.14587e-08	-1.79554
SLC16A10	-0.689256	0.00418459	0.0109698	-1.61245
ADGRG6	0.923217	0.000781553	0.00270852	1.89634
CUL9	0.678049	0.000523586	0.00193463	1.59997
VEGFA	0.85188	7.03943e-06	5.28045e-05	1.80485
FBRSL1	1.06084	2.91511e-09	9.81781e-08	2.08614
C7	-2.45138	1.35537e-07	2.16741e-06	-5.46937
LOX	-1.04393	1.21839e-07	1.98562e-06	-2.06184
APBB3	1.00448	2.95897e-07	4.03471e-06	2.00622
TMCO6	0.825242	3.30483e-11	2.83632e-09	1.77183
PCDHB5	1.10738	0.0172718	0.0366274	2.15453
PCDHB6	1.33076	0.000162448	0.000717977	2.51536
CLK4	0.860092	2.0215e-06	1.91656e-05	1.81515
PCDHB15	1.34926	9.61199e-07	1.05004e-05	2.54782
THBS4	0.995522	0.00503428	0.0128235	1.9938
RASGRF2	1.83822	0.00743023	0.0179086	3.57568
POLR3G	-0.595234	5.2123e-05	0.000279472	-1.51072
SUB1	-0.599718	5.09855e-05	0.000274832	-1.51542
FAM172A	-0.605394	1.94651e-08	4.65564e-07	-1.52139
NR3C1	0.863688	3.66191e-07	4.83261e-06	1.81968
TTC33	-0.59919	1.68807e-05	0.000108392	-1.51487
STC2	0.94048	0.000616722	0.00221141	1.91917
CNTN3	-4.34037	2.69224e-08	5.96152e-07	-20.2573
NPHP3	0.643594	0.000610941	0.00219488	1.56222
AMOTL2	0.769829	0.00179264	0.00543002	1.70507
CEP70	-0.599833	2.00988e-07	2.97539e-06	-1.51554
COL7A1	1.64364	0.00418207	0.0109654	3.12453
FGF12	1.70953	0.00593087	0.0147777	3.27055
GNB4	-0.64948	3.0504e-10	1.65516e-08	-1.5686
FRMD4B	1.73495	2.04249e-07	3.00672e-06	3.32868
PLXNA1	0.589072	0.0112544	0.0254181	1.50428
PLSCR4	1.18008	1.29604e-10	8.34232e-09	2.2659
CISH	0.978081	0.000271363	0.00111	1.96984
ACVR2B	0.656426	0.000152884	0.000681142	1.57617
ABCC5	0.585559	1.46379e-05	9.59614e-05	1.50062
PLCH1	1.38016	1.92826e-10	1.1457e-08	2.60298
DNAH1	0.738944	0.0015169	0.00471666	1.66895
ZBTB47	0.620228	8.76075e-07	9.75721e-06	1.53712
NKTR	1.27452	2.2655e-05	0.000138107	2.41918
CLCN2	0.847111	8.26082e-06	6.03297e-05	1.79889
ADAM23	-1.96372	2.95033e-10	1.62092e-08	-3.90066
STEAP3	1.29827	5.69669e-07	6.85012e-06	2.45934
OTOF	-0.647996	0.000675666	0.00239308	-1.56699
SLC30A3	0.605437	0.00128087	0.00409722	1.52144
ITGA4	0.672706	3.22698e-05	0.000186808	1.59406
PCSK4	1.34309	1.2084e-07	1.97358e-06	2.53694
GCA	0.992572	4.07513e-11	3.36544e-09	1.98973
TLX2	2.1062	0.0251013	0.0499099	4.30554
ACADL	0.974419	0.000185786	0.000806199	1.96485
EFEMP1	2.24223	0.000500321	0.00186286	4.73129
FN1	-0.613005	0.000436477	0.00165739	-1.52944
ABCB6	0.67259	1.1806e-06	1.23624e-05	1.59393
PASK	1.0256	4.13237e-07	5.25156e-06	2.03581
ODC1	-0.728263	1.31438e-09	5.21034e-08	-1.65664
SLC1A4	-0.680698	3.9487e-08	8.00161e-07	-1.60292
KYNU	0.851784	0.0149624	0.0323623	1.80473
RND3	0.763364	0.00136663	0.00432206	1.69744
ARID3A	0.743694	8.702e-05	0.000427963	1.67446
CD207	0.695677	2.64951e-05	0.000157638	1.61964
VAX2	0.601717	4.22949e-06	3.48197e-05	1.51752
ATP6V1B1	1.45513	2.50759e-07	3.52989e-06	2.74182
PARD3B	-0.695357	0.000777089	0.00269518	-1.61929
PRRX1	-1.22014	1.52471e-07	2.38061e-06	-2.32969
MORN1	0.715069	4.67655e-06	3.79273e-05	1.64156
RALGPS2	0.745383	2.27718e-06	2.1117e-05	1.67642
OPRD1	1.21325	0.0226035	0.045733	2.3186
AMPD2	0.702993	5.0418e-08	9.76458e-07	1.62788
TRIM62	0.603591	0.00319535	0.00878888	1.51949
FBXO2	0.901737	0.000987106	0.00330571	1.86831
GADD45A	-1.01286	1.2695e-07	2.04788e-06	-2.01791
PRAMEF1	1.10886	0.000551754	0.00201869	2.15675
AGMAT	-1.42648	2.54e-05	0.000151879	-2.6879
KMO	-1.62406	1.77591e-12	2.45468e-10	-3.08242
KCNQ4	1.18629	2.46105e-09	8.61761e-08	2.27566
MFAP2	-0.860365	4.3156e-09	1.34604e-07	-1.8155
RGS4	-2.37525	6.50909e-08	1.19707e-06	-5.18826
PRPF3	0.663654	1.05644e-07	1.78764e-06	1.58409
ARTN	1.50037	3.38719e-14	9.07697e-12	2.82916
IPO13	0.655495	4.73322e-08	9.29416e-07	1.57516
PTCH2	1.35143	2.05257e-07	3.01818e-06	2.55166
CCDC181	-0.759323	6.63786e-07	7.77536e-06	-1.6927
FAAH	1.10462	2.61025e-10	1.47738e-08	2.15042
CNN3	-0.871682	4.45798e-07	5.58566e-06	-1.82979
PLPPR4	-1.03554	0.000318384	0.00127111	-2.04988
RCAN3	-0.740007	2.40174e-09	8.45501e-08	-1.67018
RSRP1	1.0028	2.6618e-07	3.69472e-06	2.00388
STMN1	-0.670559	2.93429e-10	1.61891e-08	-1.59169
NEK2	-0.607654	6.65232e-09	1.89483e-07	-1.52378
KMT2A	0.626759	0.00299536	0.00831896	1.54409
B4GALT6	-2.75964	0.000948763	0.00319687	-6.77229
SGIP1	0.925772	6.02458e-06	4.67048e-05	1.8997
RAB32	-1.68737	2.77125e-13	5.40893e-11	-3.22069
SGK1	-1.27251	1.34561e-11	1.34879e-09	-2.41581
CCN2	0.777239	0.00056439	0.00205861	1.71385
PMFBP1	1.85868	5.24836e-07	6.44077e-06	3.62675
RXYLT1	-0.670306	4.7352e-08	9.29416e-07	-1.59141
KLF12	0.821558	5.32986e-07	6.51036e-06	1.76731
CCND2	1.44558	3.27412e-09	1.06946e-07	2.72372
ELL2	-0.638204	0.000695382	0.00245129	-1.55639
SATB2	0.816499	0.000467803	0.00175739	1.76113
TJP2	1.14998	3.51125e-06	2.99197e-05	2.21911
PIGZ	0.793433	7.60314e-06	5.61512e-05	1.73319
CTNNAL1	-0.626762	1.7151e-08	4.19384e-07	-1.5441
PGF	-1.16339	0.00343422	0.0093481	-2.23983
ABCD4	0.777974	2.75824e-09	9.4074e-08	1.71472
YPEL5	-0.590063	0.000147313	0.000661321	-1.50531
OGFRL1	-0.727524	1.34068e-08	3.41172e-07	-1.65579
PYROXD2	0.746152	0.000425478	0.00162129	1.67731
KCNIP2	2.19948	2.33717e-08	5.40305e-07	4.59313
HOXB8	-0.671502	0.0116309	0.0261248	-1.59273
HOXB5	1.11709	3.44784e-06	2.94366e-05	2.16909
DUSP1	-0.928771	0.000411409	0.00157637	-1.90365
MSX2	-0.867907	0.00802077	0.0190971	-1.82501
ACAT2	-0.670921	3.6157e-06	3.0611e-05	-1.59209
MSANTD2	0.76672	4.63085e-10	2.29463e-08	1.7014
PROSER1	0.660297	3.06454e-05	0.000178847	1.58041
ALG5	-0.597032	0.00103612	0.00343049	-1.5126
PLS1	0.964621	0.00396648	0.0105035	1.95155
SOCS2	1.52586	1.98596e-06	1.89039e-05	2.87957
DUSP4	0.99635	8.20036e-05	0.000408494	1.99495
PTK2B	0.792378	1.71097e-07	2.61851e-06	1.73193
ADRA1A	1.7341	1.91489e-05	0.000119564	3.32672
PDLIM2	-0.669335	0.00262998	0.00746686	-1.59034
TBX2	-1.34563	0.000525365	0.00193944	-2.54141
ADCY7	0.875755	3.93072e-05	0.00022048	1.83497
TSHZ3	1.03083	1.67217e-07	2.56811e-06	2.0432
PLBD1	-1.57996	2.07539e-08	4.88385e-07	-2.98961
ZNF211	0.674251	4.68315e-07	5.82486e-06	1.59577
MAPK8IP1	-1.02741	9.87968e-05	0.00047416	-2.03836
DEPDC7	-1.0615	0.000538942	0.00198028	-2.0871
PILRB	1.70558	1.99179e-07	2.95528e-06	3.2616
GJA3	-1.97886	3.23974e-08	6.86146e-07	-3.94182
FABP3	-1.53206	2.96673e-07	4.04109e-06	-2.89199
CXCR4	-1.17161	1.63057e-06	1.60582e-05	-2.25263
PTGFR	-0.678911	3.58753e-07	4.75837e-06	-1.60093
TRMT13	0.585646	0.00104417	0.00345365	1.50071
ZMIZ2	0.836566	2.89404e-07	3.97497e-06	1.78579
NPY	2.51687	2.08329e-08	4.89368e-07	5.7234
HOXA7	-1.14569	5.59453e-09	1.63612e-07	-2.21252
INHBA	0.700884	0.00282381	0.00791449	1.6255
POLM	0.955346	3.97236e-10	2.07813e-08	1.93904
TWIST1	-1.04707	5.78671e-12	6.33211e-10	-2.06633
GLIPR2	-0.980416	3.05771e-06	2.67494e-05	-1.97303
CALD1	-1.02776	5.01878e-06	4.01105e-05	-2.03886
NUDT10	-1.10835	1.14556e-07	1.89928e-06	-2.15599
SRGN	-1.01932	8.0036e-06	5.85163e-05	-2.02696
SSPN	-1.95069	8.53301e-24	1.12047e-19	-3.86558
PRDX4	-0.649249	0.000385787	0.00149389	-1.56835
SPRYD7	-0.777573	0.0133987	0.0294407	-1.71424
NCKAP1L	1.89926	1.4823e-16	8.46264e-14	3.73022
PDE1B	2.16007	5.10736e-17	4.19154e-14	4.46938
LRP1	0.714622	0.00210779	0.00621405	1.64105
COL10A1	1.47303	0.00211798	0.0062343	2.77604
RAB9B	-0.817154	0.00031186	0.00124887	-1.76193
NMI	-0.690571	4.54197e-06	3.70669e-05	-1.61392
TNFAIP6	-1.30582	6.5108e-11	4.83013e-09	-2.47224
G0S2	1.07284	0.0162145	0.0347185	2.10357
INHA	1.61496	3.30788e-06	2.84638e-05	3.06304
FAM210B	-0.648068	2.13932e-05	0.00013172	-1.56707
SLC12A5	0.897224	3.02392e-05	0.000177027	1.86248
PARD6B	1.30074	3.89605e-10	2.04636e-08	2.46355
PLCG1	0.793668	4.03261e-07	5.17616e-06	1.73348
STX16	0.672878	2.99268e-05	0.000175446	1.59425
PCK1	0.939564	0.00706771	0.0171582	1.91795
IQSEC2	0.676406	1.32769e-05	8.87487e-05	1.59815
POF1B	2.34146	0.00109706	0.0036059	5.06817
HIF3A	0.91923	1.14625e-05	7.85157e-05	1.89111
NDP	-1.30506	9.44675e-06	6.72697e-05	-2.47094
ABCC10	1.29577	2.53903e-08	5.69523e-07	2.45507
RP11-298J23.10	1.32982	9.90233e-11	6.73718e-09	2.51371
CDKN1A	-1.38892	1.06055e-08	2.77411e-07	-2.61883
RREB1	0.7642	5.11713e-06	4.07725e-05	1.69843
RUNX2	0.666485	0.0128422	0.0284179	1.5872
MYRF	0.782176	2.38423e-07	3.39368e-06	1.71972
AHNAK	0.751053	0.0051554	0.0130838	1.68302
GGA3	0.70347	5.89558e-07	7.05463e-06	1.62842
MSTO1	0.744609	1.6242e-10	9.91633e-09	1.67552
PPP1R12C	0.72278	2.13508e-07	3.10817e-06	1.65036
OPRL1	0.921775	1.87898e-06	1.80621e-05	1.89444
SLC2A4RG	0.629545	8.4471e-08	1.47871e-06	1.54708
CCDC93	0.630799	1.27217e-05	8.57098e-05	1.54842
PSPN	0.761528	2.38935e-05	0.000144201	1.69529
CD70	1.98921	0.00707368	0.017169	3.9702
C3	1.43713	0.00186836	0.00561663	2.70782
SH2D3A	1.43302	1.37887e-11	1.36665e-09	2.70011
EML2	0.678522	8.64125e-06	6.25514e-05	1.6005
NAPB	0.914858	2.74302e-07	3.78194e-06	1.88538
DTD1	-0.975109	1.03863e-10	6.97336e-09	-1.96579
TMX4	-0.709864	1.22046e-08	3.14233e-07	-1.63565
BMP2	-1.32355	2.79733e-10	1.56305e-08	-2.50281
AMOT	-0.603372	1.98059e-07	2.94454e-06	-1.51926
MCF2L	-1.86748	3.22152e-12	3.99074e-10	-3.64896
RRAS	0.725448	4.79196e-05	0.000260984	1.65341
WNK4	1.29949	7.44593e-05	0.00037823	2.46141
ZNF384	0.617648	4.16413e-09	1.30189e-07	1.53437
L3HYPDH	0.844651	4.74144e-05	0.000258494	1.79583
TMEM35A	-3.11488	1.6056e-10	9.8982e-09	-8.66307
HIVEP3	0.946212	3.84291e-05	0.000216572	1.92681
YEATS4	-0.671665	1.35808e-05	9.04225e-05	-1.59291
IDUA	1.42317	2.96769e-09	9.89055e-08	2.68174
UBR4	0.712195	0.000146948	0.000660363	1.63829
ADGRE2	1.26882	0.000192229	0.00082977	2.40965
SIN3B	1.08683	1.82279e-08	4.42422e-07	2.12407
FBXL16	1.36397	0.00157628	0.00487702	2.57393
CHTF18	1.00924	9.92907e-07	1.07929e-05	2.01285
STYXL1	-0.592944	0.0038508	0.0102524	-1.50832
GNAI1	-0.862383	0.0117852	0.0264216	-1.81804
ZFP36	0.806472	3.51648e-06	2.99398e-05	1.74893
RASL11B	-1.25747	8.26851e-08	1.46031e-06	-2.39076
TUBGCP6	1.17648	1.24305e-06	1.28827e-05	2.26024
DGCR8	0.880249	5.65793e-07	6.82225e-06	1.84069
GNAZ	-0.686031	2.26291e-06	2.10292e-05	-1.60885
ADORA2A	2.20146	5.13568e-05	0.00027604	4.59946
RAC2	1.34974	0.0102922	0.0235735	2.54867
KRT17	0.778042	0.00470051	0.0120906	1.7148
SPECC1	2.49147	4.56941e-06	3.72677e-05	5.62352
CDHR3	0.831618	9.47334e-07	1.03835e-05	1.77968
PODXL	-0.595063	0.00138191	0.00436145	-1.51054
FOXP2	0.965108	0.00260397	0.00740104	1.95221
STRIP2	0.703571	0.000110901	0.00052139	1.62853
FLNC	-1.04647	2.48186e-06	2.25844e-05	-2.06547
CALU	-0.838791	1.493e-11	1.45219e-09	-1.78855
HOXD3	1.06255	2.5604e-07	3.57286e-06	2.08862
HOXD9	1.61834	1.00713e-12	1.51558e-10	3.07022
HOXD10	1.26588	1.02646e-13	2.40687e-11	2.40475
HOXD11	0.925052	5.93309e-19	1.11296e-15	1.89875
SNRPN	-0.817986	7.13284e-10	3.20758e-08	-1.76294
VPS13C	0.915685	6.21426e-07	7.36457e-06	1.88646
ISLR	1.43842	1.61835e-08	4.02474e-07	2.71023
PIMREG	-0.638984	6.63657e-07	7.77536e-06	-1.55723
ATP1B2	0.751711	0.000340185	0.00134507	1.68379
BCL2L2	0.755769	6.62518e-08	1.21502e-06	1.68853
AJUBA	0.697525	3.27454e-08	6.88987e-07	1.62172
EGLN3	-1.18699	0.000233343	0.000973635	-2.27677
TEP1	0.670279	8.67035e-05	0.000426885	1.59138
QRICH2	0.76387	0.00507954	0.0129162	1.69804
RHBDF2	0.813855	7.74555e-07	8.83638e-06	1.7579
CDKN1C	-0.935902	3.1742e-06	2.75482e-05	-1.91309
PGAP6	0.637593	2.31471e-07	3.3218e-06	1.55573
MAU2	0.823156	1.42945e-06	1.44053e-05	1.76927
SHC2	0.788527	6.05508e-05	0.000317783	1.72731
NXNL2	1.1459	1.1723e-09	4.75107e-08	2.21284
LRCH2	-1.20174	8.83522e-09	2.39701e-07	-2.30017
SAFB2	0.662351	4.95127e-05	0.000267826	1.58266
ATP8B3	0.930155	1.46583e-06	1.47042e-05	1.90548
GTPBP3	0.871867	7.46919e-10	3.32468e-08	1.83003
SLC27A1	0.895597	6.95843e-07	8.08594e-06	1.86038
COLGALT1	0.653637	6.02364e-10	2.82487e-08	1.57313
IQCN	1.66429	0.000260939	0.00107401	3.16958
HELZ2	0.657279	0.0109882	0.0249241	1.57711
SAMD10	1.23306	2.57408e-14	7.29944e-12	2.35065
COL5A1	1.3289	4.535e-08	8.95283e-07	2.51211
PNPLA7	1.16757	0.000605515	0.00217776	2.24633
LAMA5	1.65241	9.88799e-06	6.9635e-05	3.14358
ASS1	1.6811	7.27361e-06	5.41519e-05	3.20672
POMT1	0.84252	3.20981e-09	1.0537e-07	1.79318
NPAS1	0.873103	0.00254685	0.00727015	1.8316
MAP3K10	0.7214	7.37188e-08	1.32967e-06	1.64878
HIP1R	1.21142	1.5826e-09	6.05865e-08	2.31565
ZNF426	-0.659976	2.81379e-05	0.000165983	-1.58006
PNCK	0.996874	0.00521438	0.013208	1.99567
PLXNA3	1.23842	1.57453e-06	1.56512e-05	2.3594
CASZ1	1.04441	3.47899e-05	0.000199053	2.06252
POLN	1.13497	0.000376433	0.00146186	2.19615
AKAP12	-1.10546	2.80422e-05	0.000165493	-2.15168
EPS8L1	0.93265	1.01457e-05	7.09014e-05	1.90878
ZNF341	0.63978	9.05819e-07	1.00459e-05	1.55809
EDA2R	-1.54212	1.2188e-07	1.98562e-06	-2.91223
ZNF141	0.60801	0.00183946	0.00555265	1.52416
KCNC3	1.37839	3.18015e-08	6.76089e-07	2.59978
ACAP3	1.39093	6.22563e-07	7.37139e-06	2.62248
C1orf159	0.661277	2.98337e-05	0.000175043	1.58148
TMEM204	-0.898335	2.34953e-06	2.16351e-05	-1.86391
KREMEN2	1.74763	0.000973362	0.00326718	3.35806
BARX1	-1.11212	0.0108614	0.0247048	-2.16163
IL13RA1	-0.846429	9.29059e-06	6.63376e-05	-1.79804
RARA	0.620247	8.36421e-10	3.58923e-08	1.53714
FMO5	-0.8109	2.40145e-11	2.15983e-09	-1.75431
RHPN2	1.10858	6.92329e-06	5.2247e-05	2.15634
LGALS3	-0.881494	0.000358904	0.0014047	-1.84228
BRME1	0.902615	3.5476e-08	7.34757e-07	1.86945
CC2D1A	0.64169	6.92661e-08	1.265e-06	1.56016
MATN3	-1.14914	0.00072585	0.00254299	-2.21782
ENOSF1	1.0869	7.9621e-08	1.41284e-06	2.12417
MRPL35	-0.588148	0.00156534	0.00484775	-1.50332
PER2	0.652775	4.71346e-06	3.81111e-05	1.57219
CLUH	0.898782	2.73732e-08	6.02073e-07	1.86449
SERPINF1	-2.22638	6.04922e-20	1.58865e-16	-4.67959
PNISR	1.00172	2.33953e-06	2.15885e-05	2.00239
JCHAIN	-1.64137	0.00102814	0.00341268	-3.11962
ITGB4	0.95837	4.26063e-07	5.36913e-06	1.94311
KDM6B	1.26959	8.67112e-07	9.68202e-06	2.41093
XAF1	1.02808	0.0146294	0.0317928	2.03931
MATN2	1.00829	0.00864687	0.0203846	2.01152
PCED1A	0.683625	1.0454e-07	1.77125e-06	1.60617
PCNA	-0.659369	2.91219e-08	6.33111e-07	-1.57939
KHDC4	1.06871	9.78778e-09	2.61218e-07	2.09756
NES	-1.0994	0.0188121	0.0392542	-2.14265
ARHGEF11	0.671619	1.24764e-05	8.42733e-05	1.59286
DCAF8	0.662507	6.65788e-07	7.78511e-06	1.58283
SYT11	-0.720264	4.04345e-10	2.0986e-08	-1.64748
IGHMBP2	0.6879	0.000590804	0.00213246	1.61094
MUTYH	0.59887	1.58877e-05	0.000102936	1.51453
LPIN3	1.62119	3.7626e-12	4.48923e-10	3.0763
VSTM2L	0.722878	8.66751e-05	0.000426885	1.65047
FBXO44	0.625612	4.09149e-07	5.22621e-06	1.54287
PDE6A	0.877903	0.00133503	0.00423949	1.8377
ATP8A2	1.22994	9.58501e-12	9.91029e-10	2.34558
MTUS2	-3.50897	1.51816e-13	3.26803e-11	-11.3843
TPTE2	-1.38487	1.47494e-12	2.10515e-10	-2.61149
WASF3	-0.841935	2.23172e-05	0.000136364	-1.79245
LGR6	-1.8048	6.94504e-06	5.2381e-05	-3.4938
CCNA1	-1.49094	2.33631e-14	6.97229e-12	-2.81072
KL	0.660256	0.000350784	0.00137785	1.58036
STARD13	0.842366	2.54371e-09	8.81306e-08	1.79299
BEX2	-1.22889	5.92179e-06	4.60931e-05	-2.34387
RNF128	3.13589	0.00391931	0.0104011	8.79014
BEX1	-1.55319	0.00117998	0.00382859	-2.93466
EPHB2	-2.16928	2.08594e-14	6.52153e-12	-4.49798
SRRM1	0.633921	3.84954e-07	5.00974e-06	1.55178
KMT5C	1.00734	3.46548e-08	7.23036e-07	2.01021
MYH11	1.06865	0.00298764	0.00830103	2.09747
SLC2A11	0.70294	1.79879e-05	0.000113996	1.62782
LRRIQ1	1.498	3.15568e-06	2.74055e-05	2.82451
CCDC59	-0.664571	6.55354e-06	4.99157e-05	-1.5851
ZFC3H1	0.696106	3.30955e-05	0.000190604	1.62013
TEX15	1.62262	9.74368e-08	1.67247e-06	3.07934
EIF2S1	-0.593604	2.2194e-07	3.19901e-06	-1.50901
MEIS2	-0.58816	3.6935e-06	3.11138e-05	-1.50333
GSTM5	-1.56256	8.96102e-11	6.25889e-09	-2.95378
SYT6	-1.72551	0.0183323	0.0384791	-3.30697
PTPN22	-0.695938	0.000691555	0.00244108	-1.61994
AP4B1	0.746262	1.8878e-08	4.54838e-07	1.67744
MYCN	0.655525	0.0007107	0.00249725	1.57519
FST	0.789887	0.000224182	0.000943203	1.72894
RAX	2.55815	1.42917e-05	9.43034e-05	5.88952
ECHDC3	-0.724378	1.89441e-05	0.000118624	-1.65219
SOX5	-2.17754	0.00069035	0.00243748	-4.52381
KLRD1	0.977567	0.0121619	0.0271502	1.96914
RAB33A	-1.01603	1.18142e-05	8.05466e-05	-2.02235
PIWIL4	0.870834	4.72241e-07	5.86661e-06	1.82872
AGO4	0.610056	9.02354e-05	0.000441016	1.52632
FHOD3	-1.33329	4.01978e-09	1.2669e-07	-2.51977
DHX34	0.889316	2.36024e-08	5.41973e-07	1.8523
C5AR2	0.995543	0.0045478	0.0117669	1.99383
COL4A2	0.835064	0.0142888	0.0311464	1.78394
ETS1	0.923689	0.00114691	0.00373791	1.89696
OSTF1	-0.666496	6.04133e-06	4.67464e-05	-1.58721
ANXA1	0.738249	0.000325091	0.00129435	1.66815
MSI1	-0.663168	0.00360465	0.00969336	-1.58356
HRK	1.46569	0.000206076	0.000878565	2.76196
BICDL1	1.17155	3.61812e-06	3.06119e-05	2.25253
DMTF1	1.14715	3.31285e-07	4.42534e-06	2.21476
TMEM243	0.591853	2.5415e-07	3.56163e-06	1.50718
CCDC146	0.785638	0.0108889	0.0247545	1.72385
FAM71F1	-0.795699	0.000578178	0.00209841	-1.73592
EPHA7	-1.06678	7.51134e-10	3.33214e-08	-2.09475
PRRG4	1.48245	0.0184371	0.0386368	2.79423
ITGA7	1.12155	7.18858e-07	8.31659e-06	2.1758
RDH5	1.67313	2.33917e-07	3.34593e-06	3.18905
PPP1R1A	1.29181	5.999e-08	1.12855e-06	2.44834
B4GALNT1	0.894684	4.70326e-06	3.80755e-05	1.8592
FAIM2	-1.85156	1.00672e-05	7.05405e-05	-3.6089
PAN2	1.15255	2.70081e-07	3.74096e-06	2.22306
CCDC142	1.10131	4.40794e-10	2.20079e-08	2.14549
KCNMB4	-1.48556	1.50903e-05	9.83866e-05	-2.80025
FBXL8	1.21295	5.84048e-07	6.99739e-06	2.31812
FHOD1	1.02733	1.042e-10	6.97336e-09	2.03825
SLC9A5	1.7712	8.56963e-12	9.07482e-10	3.41338
ZNF670-ZNF695	0.65253	0.00435153	0.0113305	1.57192
PCNX2	1.15995	0.0048514	0.0124373	2.23449
RNASEL	1.50734	1.26527e-12	1.84603e-10	2.84286
RC3H1	0.617391	0.000151635	0.000677019	1.5341
DOCK10	-1.63138	7.08141e-13	1.19213e-10	-3.0981
TTLL4	0.605247	0.000145171	0.000654168	1.52124
SERPINE2	-0.864578	2.46031e-08	5.57428e-07	-1.82081
ANKRD36	0.637447	0.00548814	0.0138188	1.55557
USP44	0.943714	7.18168e-05	0.000367351	1.92347
DRAM1	-1.00074	0.00098806	0.00330722	-2.00102
PCDH8	1.11745	1.25494e-06	1.29855e-05	2.16963
SCRN1	0.59531	0.00187543	0.00563531	1.5108
CIDEB	-3.50567	8.55615e-06	6.20037e-05	-11.3583
MYCBPAP	0.87638	9.54372e-05	0.000460899	1.83576
GALNT5	-1.19215	0.000277062	0.00112844	-2.28493
BIN1	-1.26798	7.81555e-06	5.74935e-05	-2.40825
GYPC	-1.75618	2.05816e-11	1.9304e-09	-3.37803
ANGPTL2	-1.18345	2.04125e-09	7.42484e-08	-2.27119
STX17	0.587598	7.96079e-05	0.000399592	1.50274
USP20	0.845604	2.59911e-08	5.79438e-07	1.79702
GARNL3	1.02049	8.43502e-06	6.12951e-05	2.02861
DNAJB5	-1.0188	1.08133e-06	1.15532e-05	-2.02623
PIM1	-0.824834	2.14751e-08	5.02655e-07	-1.77133
KIAA0319	0.812562	7.32508e-07	8.44474e-06	1.75633
SLC22A23	1.51089	3.41144e-09	1.10063e-07	2.84986
FOXF2	-2.31072	1.18729e-16	7.42292e-14	-4.96131
TUBB2B	-1.72799	1.16233e-11	1.18314e-09	-3.31266
ATAT1	1.05794	8.88119e-10	3.7619e-08	2.08196
MGARP	-0.95194	4.7884e-13	8.49682e-11	-1.93447
ARRB1	0.79186	0.00350903	0.00950435	1.7313
IL18BP	1.47441	6.97231e-05	0.00035833	2.7787
CREBZF	0.861041	2.92791e-07	4.00484e-06	1.81635
PRCP	-0.639478	1.05883e-06	1.1387e-05	-1.55777
SULF1	1.33519	6.59349e-06	5.01617e-05	2.52309
RDX	-0.832532	1.58706e-12	2.21698e-10	-1.78081
ARHGAP20	-1.7141	0.0171008	0.0363291	-3.28091
TMPRSS13	0.825162	0.0172812	0.0366354	1.77173
CASP1	2.01758	7.27881e-06	5.41519e-05	4.04905
SQOR	1.3307	5.29784e-06	4.19812e-05	2.51525
MAPKBP1	0.843845	1.66634e-05	0.000107363	1.79483
ITGA11	1.34863	0.000535703	0.00197095	2.5467
PARP6	1.00162	2.01909e-07	2.98567e-06	2.00225
LRRC49	-0.635693	4.6064e-09	1.41324e-07	-1.55368
SMAD6	0.952657	3.961e-08	8.01415e-07	1.93543
DUOX1	0.923505	1.54439e-05	0.000100443	1.89672
STRA6	1.42439	0.0112255	0.025366	2.68401
SEMA6D	1.24954	0.00282916	0.00792611	2.37766
TTLL7	-0.859373	4.26059e-05	0.00023566	-1.81425
IFI44L	1.35347	0.007582	0.018221	2.55527
IFI44	0.933192	0.00210597	0.00621288	1.9095
IFT172	0.838089	2.32881e-06	2.15198e-05	1.78768
CYP1B1	1.66371	2.36079e-06	2.17083e-05	3.16829
SLC5A6	0.668797	5.18596e-10	2.51504e-08	1.58975
MYOF	1.29003	0.0116647	0.0261872	2.44533
CH25H	-0.964588	0.00146002	0.00456575	-1.95151
ZNF365	-1.70737	2.70941e-08	5.97938e-07	-3.26564
MYPN	1.40812	2.73166e-08	6.01837e-07	2.6539
AOX1	-2.1537	4.15375e-08	8.32716e-07	-4.44969
OLA1	-0.586376	6.39399e-07	7.54491e-06	-1.50147
NDST4	-0.779724	8.81064e-10	3.75123e-08	-1.7168
BMPR1B	-1.11519	1.13845e-13	2.62263e-11	-2.16624
PRDM5	0.596362	3.98814e-05	0.000223224	1.5119
EGF	0.993203	1.80949e-07	2.74631e-06	1.9906
FBN2	-1.49938	0.000789941	0.0027347	-2.82721
MAPK8IP3	1.68589	7.41635e-07	8.51115e-06	3.21739
PARVG	2.45723	1.95882e-08	4.65964e-07	5.49162
KIF21A	-1.44258	2.99317e-05	0.000175446	-2.71806
CPNE8	-1.10007	2.39098e-07	3.39368e-06	-2.14365
TMEM117	-0.872964	4.48805e-10	2.23229e-08	-1.83142
GLIPR1	0.651546	0.00618269	0.0152804	1.57085
PHLDA1	0.630545	0.00315514	0.00869285	1.54815
PTPRQ	1.35703	2.97168e-05	0.000174447	2.56158
LUM	0.673858	8.28273e-05	0.000411733	1.59533
SUOX	0.99963	0.0116453	0.0261482	1.99949
NPFF	0.713604	0.0103233	0.0236406	1.6399
N4BP2L1	0.657999	2.99424e-05	0.000175446	1.57789
MAP3K12	0.670571	0.000102821	0.000490783	1.5917
CSAD	1.39249	4.6015e-06	3.74363e-05	2.62531
LMBR1L	0.931949	6.57454e-06	5.00465e-05	1.90785
WDFY2	0.878998	4.19158e-06	3.46597e-05	1.8391
MORN3	-0.63196	0.00126724	0.00406252	-1.54967
RHOF	1.16707	9.5316e-07	1.04299e-05	2.24555
ZIC5	1.65855	3.50899e-10	1.86545e-08	3.15698
CDH24	1.11043	8.00064e-09	2.20244e-07	2.15909
CBLN3	1.17481	1.11861e-07	1.86639e-06	2.25764
PELI2	0.644871	0.000114145	0.000532259	1.5636
RTN1	1.94563	0.0198769	0.0410124	3.85206
KCNH5	1.09377	0.0243623	0.0487283	2.13431
STON2	1.03787	6.61026e-07	7.77076e-06	2.0532
FBLN5	0.863763	0.00650855	0.0159716	1.81978
DISP2	0.649378	0.0223875	0.0453727	1.56849
CDAN1	0.601271	6.17891e-06	4.75867e-05	1.51705
ETFA	-0.74959	7.36792e-10	3.29075e-08	-1.68131
NEIL1	1.45069	4.56243e-09	1.40303e-07	2.73339
MAN2C1	1.16869	7.29979e-06	5.42465e-05	2.24808
DNAJA4	-1.91822	1.74212e-05	0.000111155	-3.77957
ARRDC4	-4.61753	2.7702e-13	5.40893e-11	-24.5479
PIF1	0.926143	2.43574e-05	0.000146379	1.90019
ULK3	0.823283	7.00821e-10	3.17327e-08	1.76943
PCSK6	1.46214	0.000949046	0.003197	2.75517
POLG	1.34808	2.03547e-08	4.80715e-07	2.54573
TICRR	0.619159	1.62497e-05	0.000105007	1.53598
TGFB1I1	-1.27846	4.27643e-05	0.000236437	-2.4258
CLEC18B	1.13327	0.00170112	0.00519028	2.19355
NLRC5	0.661475	0.00375421	0.0100257	1.5817
KIFC3	1.17355	2.23647e-14	6.82954e-12	2.25566
GCSH	-0.585641	3.10699e-06	2.70722e-05	-1.50071
RHOT2	0.700955	6.87365e-10	3.14487e-08	1.62558
GALNS	0.684475	2.20952e-07	3.18827e-06	1.60712
GAS8	0.618226	3.77396e-05	0.000213511	1.53499
ZNF287	-0.658523	0.00124462	0.00399881	-1.57847
KSR1	0.789541	0.00081705	0.00281297	1.72852
SPATA22	-0.761216	2.37522e-05	0.00014353	-1.69492
SGSM2	1.07656	2.32096e-07	3.32713e-06	2.10899
PRELID3A	0.78263	1.07078e-07	1.80492e-06	1.72026
GALNT1	-0.839481	4.97323e-06	3.98075e-05	-1.78941
GAREM1	-1.51156	1.69319e-05	0.000108614	-2.85118
MINK1	0.835328	1.95259e-06	1.86469e-05	1.78426
CCDC40	0.779572	6.80901e-05	0.000352005	1.71662
TRIM65	0.742714	2.66238e-11	2.34629e-09	1.67332
MBD1	0.627195	4.39277e-10	2.20079e-08	1.54456
FBXO15	0.609797	0.0014482	0.0045385	1.52604
FKBP10	-1.10794	7.89027e-09	2.17662e-07	-2.15538
CACNA1A	1.68517	2.46396e-10	1.41285e-08	3.21579
PRDM15	0.650425	0.000191928	0.000828742	1.56963
VAV1	1.44058	0.000228479	0.000957294	2.7143
TMEM91	0.925332	3.93969e-08	7.99568e-07	1.89912
PGGHG	1.38821	4.11831e-07	5.24007e-06	2.61754
HUNK	-1.28202	4.41967e-06	3.61587e-05	-2.43179
WTIP	1.53479	0.000839906	0.00287883	2.89746
ADAMTS10	1.72014	8.29922e-09	2.26632e-07	3.29468
CAPN10	0.752239	1.15249e-06	1.21553e-05	1.6844
MYO1F	1.63919	0.0205253	0.0421516	3.1149
CACNG8	0.966967	3.91892e-05	0.000219912	1.95473
SLC47A1	-0.758425	2.00225e-07	2.96745e-06	-1.69164
CTU1	0.613733	0.0021541	0.00631514	1.53021
RCN3	1.65035	2.33185e-09	8.27554e-08	3.1391
SLC2A5	0.765097	0.00129819	0.00414555	1.69948
PTPRF	0.635841	2.28334e-06	2.11592e-05	1.55384
MOB3C	0.722483	1.42271e-05	9.39245e-05	1.65002
BARHL2	0.587382	0.0110664	0.025067	1.50252
TBX19	1.2436	3.00937e-10	1.63967e-08	2.36789
LHX9	-0.798049	1.16523e-07	1.92946e-06	-1.73875
POGZ	0.955735	6.01374e-06	4.6698e-05	1.93957
KCNN3	0.903387	0.00127425	0.00408103	1.87045
INTS3	0.711974	2.20187e-07	3.18422e-06	1.63804
HCN3	1.14504	6.78439e-11	4.92187e-09	2.21153
ITPKB	2.93657	2.69687e-09	9.2703e-08	7.65589
PSEN2	0.908069	1.4203e-07	2.24969e-06	1.87653
ETNK2	-0.745199	0.0181023	0.0381052	-1.67621
PPFIA4	1.30169	0.000138807	0.000629812	2.46518
CHAC2	-0.623359	0.000835197	0.00286718	-1.54046
ABHD1	0.921168	9.88538e-08	1.69017e-06	1.89365
MEIS1	0.6487	6.14516e-07	7.29584e-06	1.56775
ZNF514	0.845642	2.10396e-09	7.61076e-08	1.79706
RABL2A	0.804124	2.9463e-07	4.02161e-06	1.74608
NXPH2	0.611805	4.77768e-05	0.000260314	1.52817
SLC4A10	-0.94633	0.0179777	0.0378552	-1.92696
TMEFF2	-0.615145	1.61217e-07	2.49715e-06	-1.53171
FAM171B	-0.635994	3.30718e-07	4.42225e-06	-1.55401
UNC80	1.43547	4.06769e-06	3.37629e-05	2.7047
KANSL1L	0.620676	5.95327e-07	7.10659e-06	1.5376
ACKR3	1.85997	7.59938e-05	0.000384834	3.62999
TRPM8	2.72716	1.22557e-05	8.31675e-05	6.62153
ANKMY1	0.97598	2.19484e-05	0.000134549	1.96698
STK11IP	0.865436	5.51892e-07	6.66688e-06	1.82189
GRIP2	-0.930389	0.00344647	0.00936547	-1.90579
CNTN4	-0.839536	5.16944e-07	6.36175e-06	-1.78947
GADL1	-1.03718	2.5081e-07	3.52989e-06	-2.05221
GASK1A	-1.05101	7.07892e-06	5.29649e-05	-2.07198
LRIG1	0.594429	6.53759e-07	7.69911e-06	1.50987
RP11-977G19.10	-1.91505	0.000152287	0.000679007	-3.77128
ZNF660	-1.5099	0.00416072	0.0109232	-2.8479
NFKBIZ	1.54713	7.03878e-06	5.28045e-05	2.92236
COL8A1	1.80172	0.0103863	0.0237684	3.48636
MYH15	-0.837022	3.63814e-07	4.80607e-06	-1.78636
TAGLN3	-1.9563	0.000228589	0.000957449	-3.88065
BOC	-0.604088	0.000122511	0.000564848	-1.52002
MED12L	3.44051	1.6268e-07	2.51607e-06	10.8567
ALDH1L1	1.90954	0.00767106	0.018408	3.75689
TMEM44	0.671658	2.70566e-08	5.97938e-07	1.5929
AMT	2.11767	3.7221e-07	4.88729e-06	4.33993
NICN1	0.80572	7.662e-13	1.25762e-10	1.74802
DGKQ	0.70108	2.24548e-06	2.09179e-05	1.62572
SLC10A6	-0.642631	0.00324656	0.0089055	-1.56117
DDIT4L	-2.03662	2.69714e-15	1.07322e-12	-4.10284
SFRP2	-0.60985	0.000236972	0.000985331	-1.5261
PDGFC	-0.872536	8.77477e-12	9.21772e-10	-1.83088
CYP4V2	-0.846375	5.43356e-05	0.000289915	-1.79798
SRD5A1	-0.601433	6.11312e-07	7.26438e-06	-1.51722
LHFPL2	-1.2826	5.09558e-09	1.53112e-07	-2.43278
LIX1	0.614131	0.0033371	0.00912714	1.53064
C1QTNF2	-0.750498	0.00017359	0.000760312	-1.68237
FAM193B	1.15748	1.02884e-06	1.11008e-05	2.23068
RNF44	0.959047	1.12123e-07	1.86667e-06	1.94403
DOK3	1.14629	0.00188408	0.00565612	2.21344
CRIP3	0.721063	0.000457013	0.00172295	1.6484
PRSS35	-0.809501	3.35546e-11	2.84262e-09	-1.75261
FAXC	-0.861391	3.14589e-08	6.70595e-07	-1.81679
TBC1D32	0.746171	1.13257e-05	7.77e-05	1.67734
RNF217	0.864555	6.90014e-05	0.000355317	1.82078
RSPO3	-1.25366	9.48148e-09	2.54936e-07	-2.38446
AIG1	-1.61316	9.95567e-11	6.73855e-09	-3.05922
VWDE	0.928079	0.000195761	0.000843077	1.90274
C7orf50	-0.607028	9.2754e-07	1.02263e-05	-1.52312
TRAPPC14	0.936408	1.11323e-07	1.86214e-06	1.91376
SLC12A9	0.704519	8.8516e-08	1.54152e-06	1.6296
GIGYF1	1.44104	2.55449e-07	3.5722e-06	2.71517
ZC3HAV1L	0.732255	7.48907e-06	5.54022e-05	1.66123
EPHA1	1.36465	0.0164585	0.0351612	2.57513
NOM1	0.678325	3.18454e-05	0.0001847	1.60028
CHST7	1.11694	0.00185052	0.00557347	2.16887
GPR174	1.54626	0.000215678	0.000914749	2.92058
CCDC120	0.601368	9.28173e-06	6.63376e-05	1.51715
OGT	1.09747	1.6722e-09	6.30968e-08	2.13979
GCNA	1.20526	8.62229e-08	1.50558e-06	2.30578
ZNF711	0.666335	1.11445e-06	1.18589e-05	1.58704
RADX	1.24721	3.08625e-06	2.69094e-05	2.37383
MCPH1	-0.609855	4.63851e-09	1.41977e-07	-1.52611
CETN2	-0.641331	3.77777e-07	4.93591e-06	-1.55977
CCDC25	-0.687051	3.26135e-10	1.75512e-08	-1.60999
HMBOX1	0.681102	0.000113839	0.000531588	1.60336
GNRH1	1.91234	5.56552e-08	1.06377e-06	3.76418
SLC25A37	0.902442	2.95516e-09	9.87386e-08	1.86923
DOCK5	1.43379	0.00144203	0.00452296	2.70156
SNTG1	-0.650057	0.000276408	0.00112613	-1.56923
MRPS28	-0.827155	4.76795e-06	3.8457e-05	-1.77418
SLC26A7	-1.76799	0.000125627	0.000577593	-3.4058
LRP12	-0.751329	5.21496e-10	2.51756e-08	-1.68334
ARHGAP39	0.625036	3.89336e-06	3.25629e-05	1.54225
PLIN2	-1.02514	0.00638773	0.0157162	-2.03516
NR6A1	1.11557	3.87536e-05	0.000217933	2.1668
CRB2	1.86797	6.80152e-14	1.71751e-11	3.65019
MIGA2	0.799072	7.75598e-06	5.709e-05	1.73998
INPP5E	1.20612	2.15141e-08	5.02673e-07	2.30716
DPH7	0.698677	1.17595e-05	8.0215e-05	1.62302
FAM171A1	-1.87996	3.0586e-07	4.14474e-06	-3.68066
PARD3	-0.756664	4.69999e-11	3.67355e-09	-1.68958
ZEB1	-0.844859	7.87306e-09	2.17645e-07	-1.79609
PPRC1	0.704485	2.06984e-06	1.94832e-05	1.62956
ADAM12	2.59683	0.00015194	0.000678151	6.04955
LRRC4C	-1.01533	2.96262e-10	1.62092e-08	-2.02137
TNKS1BP1	0.646249	0.000279685	0.00113666	1.56509
SERPING1	0.784264	1.9626e-06	1.87289e-05	1.72221
SLC43A1	0.801879	1.40836e-05	9.31176e-05	1.74337
CELF1	0.645547	1.82686e-06	1.76257e-05	1.56433
PAK1	-0.759835	1.30503e-05	8.75644e-05	-1.6933
TTC12	-0.672854	0.00369042	0.0098795	-1.59422
ATM	0.658907	0.000347824	0.00136868	1.57889
SLX4IP	1.12554	3.27952e-17	3.31256e-14	2.18184
EML3	0.612055	3.02636e-05	0.000177091	1.52843
SCN2B	-0.852117	0.000140491	0.000635693	-1.80515
SIDT2	0.85441	1.13059e-08	2.93975e-07	1.80802
LTO1	0.763062	4.25895e-10	2.16465e-08	1.69709
FERMT3	0.960416	0.00118703	0.00384768	1.94587
TLCD3B	0.949018	5.62846e-05	0.000297893	1.93056
DOC2A	1.17269	2.4766e-08	5.58768e-07	2.25432
DCUN1D2	0.619529	0.000104823	0.000497235	1.53637
C2orf50	0.959442	0.000404683	0.00155468	1.94456
FREM2	1.01443	2.42869e-05	0.000146089	2.02011
CRIM1	-0.6717	0.0203851	0.0419228	-1.59295
ITPR1	-0.67463	1.80049e-05	0.000114048	-1.59619
PRSS53	1.79427	5.78811e-07	6.94097e-06	3.46839
NPAS3	2.22277	0.0185919	0.0388774	4.66789
ADAMTS12	1.51477	0.00939646	0.0218962	2.85754
CCDC3	0.88337	0.00120464	0.0038932	1.84468
QDPR	-0.644512	1.48607e-09	5.73929e-08	-1.56321
ANO4	0.95653	1.34771e-08	3.42296e-07	1.94064
ZNF827	1.02431	4.15065e-09	1.30077e-07	2.03399
POU4F2	1.66046	3.95032e-12	4.59041e-10	3.16118
NR3C2	-1.28637	1.18222e-06	1.23695e-05	-2.43914
ANKAR	0.735251	0.000179491	0.000781721	1.66469
ZNF385D	-1.98865	1.11347e-06	1.1858e-05	-3.96866
CENPJ	0.789867	5.26275e-05	0.000281832	1.72892
MCHR2	0.742407	0.00651564	0.015977	1.67296
POU4F1	1.59966	0.00293425	0.00816305	3.03071
SETBP1	-1.05335	0.000580434	0.00210253	-2.07535
EPG5	0.70421	5.9768e-05	0.000314051	1.62925
SPC25	-0.693439	2.10547e-08	4.93696e-07	-1.61713
PDE3B	-1.81158	0.000326216	0.00129844	-3.51026
ZNF547	0.612426	2.64402e-05	0.000157454	1.52883
NMT2	-0.978673	4.86101e-05	0.000264087	-1.97065
CLEC4F	1.73747	2.40692e-08	5.48703e-07	3.33449
DNAI4	0.695457	0.00581704	0.014541	1.6194
PRDM8	0.687605	0.000360377	0.00140837	1.61061
UTRN	-0.613949	0.00268131	0.0075793	-1.53044
ZNF117	1.23576	3.83898e-07	5.00096e-06	2.35506
CPB1	1.05103	0.00131176	0.00418075	2.07201
SYCP2L	1.12077	1.57605e-06	1.56543e-05	2.17462
PLA2R1	-1.17404	0.00411656	0.0108239	-2.25643
RBMS1	0.616443	7.35787e-10	3.29075e-08	1.53309
SCN3A	0.762076	0.000262726	0.0010797	1.69593
PLEKHG4B	-1.59692	1.33969e-10	8.53957e-09	-3.02497
CMTM7	-0.978364	0.0136771	0.0299673	-1.97023
FBXL2	0.631542	1.64672e-07	2.53791e-06	1.54922
SPHKAP	-3.2795	1.9153e-16	1.00599e-13	-9.71021
PID1	-0.58621	4.94219e-08	9.61422e-07	-1.5013
DGKE	0.595576	0.00051996	0.00192489	1.51108
CACNA2D1	-0.662056	3.85009e-06	3.2242e-05	-1.58234
IMPACT	-0.756837	1.70633e-05	0.000109404	-1.68978
CDH12	0.721209	0.00129893	0.00414651	1.64856
ABI3BP	0.623691	0.00177026	0.00537463	1.54081
PITPNC1	-0.592254	0.00122636	0.00395367	-1.5076
CC2D1B	0.614851	0.000156856	0.000696307	1.5314
PRKCA	1.07623	6.68996e-11	4.90293e-09	2.10851
GAL3ST2	1.99459	1.43581e-05	9.46467e-05	3.98503
ABCA10	0.748301	0.00609932	0.0151171	1.67981
PGM5	-1.99818	2.869e-08	6.25794e-07	-3.99497
OBSCN	1.29447	0.00179333	0.00543085	2.45287
DIPK1A	-1.35028	0.000200637	0.000859284	-2.54962
CNTNAP3B	1.26701	4.40062e-07	5.51906e-06	2.40661
PDE1C	-4.73095	1.98727e-08	4.71877e-07	-26.5556
JAM2	1.35582	1.82638e-09	6.79384e-08	2.55943
ADAMTS1	2.04097	6.85617e-13	1.1692e-10	4.11523
SLFN13	0.966003	4.79347e-08	9.38048e-07	1.95342
FLCN	0.868318	1.71273e-06	1.68086e-05	1.82553
PLCL2	-3.05518	1.59327e-09	6.0651e-08	-8.31191
CXXC1	0.588979	1.17448e-07	1.93745e-06	1.50418
ACSS1	0.727974	4.89805e-05	0.000265441	1.65631
SEPTIN14	0.846189	0.00035715	0.00139909	1.79775
PTPRN2	4.03713	0.000131043	0.000598929	16.4172
ZFYVE27	0.862663	4.86383e-10	2.40102e-08	1.81839
SLC25A28	0.711546	7.05015e-10	3.18129e-08	1.63756
HSPA13	-0.796495	1.88132e-07	2.82327e-06	-1.73688
FZD7	1.31026	2.15587e-11	2.00771e-09	2.47987
SPAG17	1.7433	4.57843e-06	3.7318e-05	3.34801
PSD3	-1.65315	0.000279177	0.001136	-3.14519
GNA14	-1.26383	6.07325e-07	7.23009e-06	-2.40132
ART3	1.44066	3.64651e-09	1.16502e-07	2.71444
ANKRD9	0.678217	1.32742e-07	2.12824e-06	1.60016
TDRD9	-1.15555	0.00355784	0.00959893	-2.22769
SH3RF2	1.91643	4.77769e-09	1.45559e-07	3.77488
PPP2R2B	-1.00947	0.00134196	0.00425635	-2.01318
MS4A1	-4.79025	0.00197054	0.00586193	-27.6699
NSMCE2	-0.616307	0.000963892	0.00323953	-1.53295
PRR14	0.660391	6.72095e-11	4.90293e-09	1.58051
FBRS	1.07373	3.32439e-10	1.78174e-08	2.10487
FRRS1	0.813069	9.36111e-05	0.000454588	1.75695
RBPMS	-1.36875	4.09648e-07	5.2275e-06	-2.58247
TMEM171	-1.17622	0.000216164	0.000915631	-2.25984
STEAP2	0.937947	3.86563e-12	4.5321e-10	1.9158
GATAD1	0.6506	2.46154e-07	3.47928e-06	1.56982
CLEC18A	1.83754	0.000343045	0.00135434	3.574
ARMC12	1.36906	4.91186e-06	3.93911e-05	2.58303
FCSK	0.621634	5.68707e-06	4.45566e-05	1.53862
ARSL	0.698756	0.0124048	0.0276222	1.6231
HYDIN	0.887288	9.98314e-05	0.000477728	1.8497
MYO1E	-1.17543	1.07153e-05	7.42491e-05	-2.2586
TSPAN18	-2.35367	5.6655e-06	4.44141e-05	-5.11124
CREB3L1	1.10603	0.00104616	0.00345937	2.15252
PALM2AKAP2	-2.48744	1.6312e-10	9.91633e-09	-5.60784
UBN2	0.615072	0.00306035	0.00846011	1.53163
WDR19	0.628208	7.0397e-06	5.28045e-05	1.54564
TNFRSF14	-0.946682	0.00134058	0.00425505	-1.92743
DUSP2	-1.17586	0.010278	0.0235555	-2.25928
GALNT14	0.964195	0.000458397	0.00172618	1.95097
RHPN1	1.18474	4.86027e-08	9.48295e-07	2.27323
TMSB15A	-1.04053	2.85253e-08	6.23238e-07	-2.05698
ESYT3	-0.82122	0.00795513	0.0189891	-1.7669
FAIM	-1.12624	2.03186e-09	7.41121e-08	-2.18288
TENT5B	-1.4278	0.0144272	0.0314065	-2.69036
CLSTN2	0.908268	8.97515e-06	6.44356e-05	1.87679
RNF207	1.82399	5.46094e-09	1.61058e-07	3.54059
GPR153	0.835113	1.06349e-09	4.35038e-08	1.784
SHROOM4	2.26641	0.000594674	0.00214347	4.81124
CDC25C	-0.638843	1.53483e-06	1.53029e-05	-1.55708
CD1D	1.7529	0.00551783	0.0138828	3.37034
GDPD5	0.986438	0.00510585	0.0129756	1.98129
ZSCAN12	-0.610343	0.000112614	0.000527178	-1.52662
SLC45A3	-1.00521	0.0156116	0.0336115	-2.00723
NBL1	0.903627	2.86631e-05	0.000168778	1.87076
F11R	0.979513	5.76851e-05	0.000304447	1.9718
ZNF276	1.09576	1.6053e-06	1.59279e-05	2.13726
DMTN	-1.04	2.83561e-10	1.57773e-08	-2.05622
FAM160B2	1.16431	8.16162e-07	9.23136e-06	2.24125
STC1	-0.749023	0.00953312	0.0221321	-1.68065
CCDC24	0.663493	1.53602e-05	9.99972e-05	1.58391
SIM2	0.815704	4.13934e-07	5.25156e-06	1.76016
SCUBE1	3.01887	0.00283802	0.00794247	8.10534
C1R	-0.677502	1.47216e-07	2.31785e-06	-1.59937
STARD9	1.1482	3.878e-05	0.000217988	2.21637
SPON2	-1.50274	0.000139311	0.000631445	-2.8338
ZFYVE28	0.746007	6.1587e-08	1.15236e-06	1.67714
ZYX	0.725599	4.63446e-05	0.000253352	1.65359
TNFRSF13C	1.55957	1.83558e-10	1.10059e-08	2.94765
ATAD3B	0.782926	4.31403e-07	5.42081e-06	1.72062
FNDC5	1.54842	6.56171e-09	1.88126e-07	2.92497
ANKLE1	1.10167	2.15552e-10	1.25239e-08	2.14603
KALRN	-0.594194	0.0181584	0.038193	-1.50963
VAV2	-0.99839	1.78777e-06	1.73121e-05	-1.99777
C21orf58	1.10606	2.41626e-08	5.49877e-07	2.15257
PCNT	0.691579	0.00122738	0.00395601	1.61505
DIP2A	0.671813	1.73698e-05	0.000110935	1.59307
ADAMTS13	0.769777	0.00159651	0.0049315	1.70501
SPTBN4	0.826677	2.15847e-06	2.02016e-05	1.77359
NEK8	0.736994	3.02239e-05	0.000177016	1.6667
PCSK7	0.598838	6.8884e-05	0.00035499	1.5145
CRTC2	0.81262	6.15648e-11	4.61947e-09	1.7564
PAQR6	1.46481	2.34252e-05	0.00014188	2.76027
NBEAL2	1.49472	7.26968e-08	1.31485e-06	2.81809
LY6K	-1.2458	0.00212179	0.00624411	-2.37151
PWWP3A	0.664774	3.92145e-08	7.99488e-07	1.58532
RECQL4	0.624414	1.83043e-05	0.000115333	1.54158
ZNF333	0.600825	1.68457e-05	0.000108326	1.51658
ORAI2	0.662236	2.21589e-06	2.07095e-05	1.58253
SH2B2	0.610246	0.0115934	0.0260629	1.52652
MRNIP	0.769027	6.21605e-06	4.77775e-05	1.70412
NAPEPLD	0.765585	5.06352e-10	2.48094e-08	1.70006
CELF5	0.974101	1.0884e-08	2.84132e-07	1.96442
MFSD12	0.642895	2.93351e-09	9.85164e-08	1.56146
DVL3	0.628083	4.53837e-09	1.39891e-07	1.54551
U2AF1L4	0.597139	1.14205e-05	7.82684e-05	1.51271
COX7A1	-1.92624	4.46313e-05	0.000244903	-3.80064
ZNF382	0.65542	1.14021e-06	1.20645e-05	1.57507
LRRC56	0.902409	7.71762e-09	2.1425e-07	1.86919
PLXDC1	1.81166	2.62928e-15	1.07322e-12	3.51047
KASH5	1.44696	1.15396e-08	2.98282e-07	2.72633
MPP3	1.25517	2.97662e-07	4.05037e-06	2.38695
SHANK1	1.20515	1.04619e-10	6.97336e-09	2.30561
DBF4B	0.812186	1.56099e-07	2.43436e-06	1.75587
TAMALIN	0.621961	0.0112918	0.0254939	1.53897
LEMD2	0.683408	1.22802e-07	1.9965e-06	1.60593
CXCL16	1.43716	0.000124083	0.000571094	2.70787
BCL6B	-1.30949	1.07422e-07	1.80706e-06	-2.47854
FGF11	0.847053	1.45945e-10	9.2135e-09	1.79882
WDR90	1.23051	7.31165e-06	5.43039e-05	2.34649
MEIOB	-2.37124	2.0592e-10	1.20711e-08	-5.17386
TBC1D24	0.914053	8.53769e-07	9.55741e-06	1.88433
NTN3	0.878532	7.76176e-07	8.84719e-06	1.8385
ZNF75A	0.598278	1.12846e-06	1.19692e-05	1.51391
SHANK2	-0.683245	0.00845258	0.0199947	-1.60575
LBHD1	0.801691	8.21946e-09	2.25323e-07	1.74314
SLC25A45	0.77876	2.38663e-06	2.18741e-05	1.71566
BEND5	-0.69112	1.64913e-05	0.000106359	-1.61454
ELAVL4	-1.1172	2.01034e-08	4.76494e-07	-2.16925
PDPN	-2.18731	2.5308e-10	1.43861e-08	-4.55456
DHRS3	0.893073	4.11741e-10	2.10372e-08	1.85713
KIAA1522	0.611654	5.4669e-05	0.000291575	1.52801
TMCO4	-1.24882	1.97639e-05	0.000122945	-2.37647
SCNN1D	1.58935	3.29986e-09	1.07254e-07	3.00914
MXRA8	0.817104	0.0116163	0.0261009	1.76187
MEGF6	1.41453	1.33285e-10	8.5374e-09	2.66573
MYSM1	0.703779	4.63137e-05	0.000253288	1.62877
SNX7	-0.913594	4.49059e-13	8.07753e-11	-1.88373
HENMT1	-4.27068	4.32267e-08	8.58714e-07	-19.302
ATXN7L2	0.753652	2.38848e-07	3.39368e-06	1.68606
BRINP3	-0.80225	0.00305934	0.00845907	-1.74382
KCNT2	-2.20544	3.6885e-07	4.85308e-06	-4.61214
TRIM58	-0.644841	5.9494e-06	4.62805e-05	-1.56357
OLFML2B	0.881016	0.00782943	0.018723	1.84167
KIF26B	0.744751	0.00302214	0.00837767	1.67568
PKDCC	1.38005	6.913e-09	1.95635e-07	2.60278
HAAO	-2.43798	1.12243e-09	4.56305e-08	-5.41884
TRIM17	0.894028	0.000149429	0.00066922	1.85836
RFTN2	0.675171	0.00187383	0.00563177	1.59679
KCNF1	1.28674	9.96301e-05	0.000477113	2.43977
KCNJ3	0.835774	8.75915e-06	6.32306e-05	1.78481
CLHC1	1.17753	1.43221e-05	9.44569e-05	2.26189
FRZB	-1.2841	2.39188e-14	6.9795e-12	-2.4353
FBXO41	0.704476	0.000293624	0.00118487	1.62955
SPATA18	-1.62023	4.20676e-07	5.31077e-06	-3.07423
ANKRD23	0.653336	0.0223073	0.0452383	1.5728
TMOD4	0.983991	0.00116725	0.00379105	1.97793
GPR155	-0.885633	0.00187827	0.00564212	-1.84757
DAPL1	-0.654664	0.00234569	0.00677547	-1.57425
CLDN1	0.963092	9.00442e-13	1.40758e-10	1.94948
COL6A3	1.01358	0.00411895	0.0108259	2.01891
KBTBD8	-0.795013	0.00140231	0.00441575	-1.73509
ATP1A1	0.730986	8.32332e-10	3.58339e-08	1.65977
SLC15A2	1.69354	1.07548e-06	1.15188e-05	3.2345
EIF4E3	-0.621059	8.17743e-07	9.24078e-06	-1.538
PROK2	0.789744	2.42202e-05	0.000145754	1.72877
ELF3	-1.51019	0.000177567	0.000774372	-2.84847
TRIM46	0.726152	3.51709e-08	7.30742e-07	1.65422
STK36	1.61194	3.1845e-08	6.76089e-07	3.05663
FEV	-1.2441	0.0194657	0.0403316	-2.3687
ANKZF1	0.891674	1.97626e-06	1.88446e-05	1.85533
FBLN2	1.05581	0.00124423	0.00399881	2.07888
PPM1L	-0.652553	1.6879e-06	1.65897e-05	-1.57195
SYNPR	1.49054	9.69663e-07	1.05841e-05	2.80995
CCNL1	0.840113	7.03682e-06	5.28045e-05	1.79019
RBM47	1.87661	8.99997e-10	3.78777e-08	3.67211
APBB2	1.55198	8.42436e-13	1.34903e-10	2.93219
IL17RE	0.950297	0.00251618	0.00719669	1.93227
IL17RC	0.597696	3.68139e-06	3.1067e-05	1.5133
CRELD1	0.719962	4.11926e-05	0.000229195	1.64714
PCOLCE2	1.24238	0.00509838	0.0129591	2.36589
TTC14	0.856919	3.87711e-07	5.02753e-06	1.81117
NMNAT3	0.62364	1.35504e-05	9.02741e-05	1.54076
ZC3H12A	0.877956	2.44741e-06	2.23173e-05	1.83777
RPL39L	-0.887321	2.51865e-07	3.53873e-06	-1.84974
UVSSA	1.37938	2.60839e-07	3.6321e-06	2.60156
ARHGEF3	-0.611686	0.00185507	0.00558563	-1.52804
MELTF	0.756152	0.000739325	0.00258193	1.68898
ABLIM2	-1.24247	1.2586e-09	5.06953e-08	-2.36603
ZNF589	0.847858	1.73846e-06	1.69907e-05	1.79983
PLXNB1	0.829185	0.000149275	0.00066895	1.77668
INTU	0.762635	7.12439e-06	5.32444e-05	1.69659
GRM2	1.22306	1.64753e-13	3.43393e-11	2.33441
PRSS12	0.923202	0.0112725	0.0254548	1.89632
MAD2L1	-0.620636	1.3624e-07	2.17372e-06	-1.53755
GUCY1A1	1.20435	0.000859117	0.00293548	2.30434
HHIP	-0.99464	5.67552e-07	6.83091e-06	-1.99258
NDUFAF2	-0.600047	3.85148e-05	0.000216962	-1.51577
ADGRV1	1.46058	5.22983e-09	1.55721e-07	2.7522
ENPP6	-0.745202	0.000564879	0.00205925	-1.67621
TERT	1.70254	3.25666e-07	4.37251e-06	3.25474
GRIK2	0.84317	0.000724603	0.0025393	1.79399
TMEM200A	-0.951454	2.08358e-06	1.95845e-05	-1.93382
BMPER	1.26752	3.02836e-05	0.000177129	2.40747
HEY1	-3.55148	4.92805e-09	1.49792e-07	-11.7247
FABP5	-0.666177	1.60921e-08	4.0096e-07	-1.58686
COL1A2	0.88582	0.0156852	0.033709	1.84781
FNDC1	0.593048	0.000663037	0.00235561	1.50843
CHMP4C	-0.948532	5.36722e-07	6.53816e-06	-1.92991
ADCY1	-0.88565	0.000568535	0.00206995	-1.8476
C8orf48	-0.611389	5.25544e-06	4.17226e-05	-1.52773
KCNV1	-0.765156	0.000193525	0.00083454	-1.69955
TMEM184A	1.87651	0.000157173	0.000697477	3.67185
NOS3	-1.75826	6.14522e-06	4.74106e-05	-3.38289
MICALL2	0.805046	0.000186236	0.000807617	1.7472
INTS1	0.658823	0.000127253	0.000584045	1.57879
BAALC	-2.33589	1.17398e-10	7.70779e-09	-5.04862
TP53INP1	-0.592808	2.99961e-06	2.63288e-05	-1.50818
GEM	-1.10894	8.29792e-08	1.46255e-06	-2.15687
ABCA1	1.68718	0.00388662	0.0103289	3.22026
NFIL3	-0.959224	0.000161825	0.00071546	-1.94426
TMEM71	1.28781	0.000208337	0.000886767	2.44158
ALDH1A1	1.62612	1.42436e-11	1.39577e-09	3.08682
HGSNAT	0.664902	6.24137e-08	1.16414e-06	1.58546
KIF27	0.71307	2.07384e-07	3.04029e-06	1.63929
C9orf64	-2.75247	0.000263616	0.00108207	-6.73869
PGAP4	-1.42866	6.20507e-06	4.77601e-05	-2.69196
ASB11	-1.88041	5.72044e-08	1.08768e-06	-3.6818
PCDH19	1.6794	0.000913174	0.00309282	3.20294
PIGA	-0.696736	1.07704e-05	7.45527e-05	-1.62083
HDX	-1.64401	1.06054e-07	1.79227e-06	-3.12534
SLITRK5	1.82244	1.30734e-06	1.34251e-05	3.53679
FAT3	0.606677	0.00435694	0.0113424	1.52275
INTS6L	1.15344	5.08628e-10	2.48282e-08	2.22443
LRFN5	-0.661068	0.00354769	0.00958368	-1.58125
INPPL1	0.930344	6.67634e-08	1.22269e-06	1.90573
CRYL1	-0.719284	1.7673e-05	0.00011238	-1.64636
ZNF22	-0.86364	4.95038e-10	2.43459e-08	-1.81962
AMER2	1.12439	2.0496e-12	2.74625e-10	2.1801
OTX2	3.35974	3.55782e-06	3.0238e-05	10.2656
VSTM4	-2.30155	1.27513e-14	4.08382e-12	-4.92989
ZNF503	-0.924749	3.29696e-07	4.4221e-06	-1.89835
TSC1	0.712037	1.21194e-06	1.26002e-05	1.63812
RET	-0.734322	0.00213753	0.00628338	-1.66361
ZNF219	0.636095	6.48702e-10	2.99933e-08	1.55412
C12orf50	1.53004	1.29366e-05	8.69721e-05	2.88793
C10orf82	-1.37102	2.0668e-06	1.94685e-05	-2.58654
PSMC3	-0.62964	1.61266e-07	2.49715e-06	-1.54718
CLMN	1.01566	0.000299752	0.00120664	2.02183
CCDC38	1.71972	5.05319e-09	1.5233e-07	3.29373
ZNF202	0.669045	5.61013e-10	2.66908e-08	1.59002
TMEM100	-1.76684	0.000323146	0.00128739	-3.40308
NETO1	-0.766164	3.11497e-08	6.68055e-07	-1.70074
MSS51	1.32519	1.63559e-07	2.52485e-06	2.50567
SERPINB7	-1.69294	0.000348182	0.00136967	-3.23314
CRABP1	-1.13045	2.22099e-11	2.03943e-09	-2.18927
ZMAT1	1.50731	4.01574e-10	2.09249e-08	2.84279
TRIM66	0.819106	0.000296366	0.00119484	1.76431
CDYL2	-1.65812	0.00080983	0.00279105	-3.15605
HDGFL3	-3.51177	1.13752e-10	7.50594e-09	-11.4064
NDST2	0.669372	2.25656e-06	2.09936e-05	1.59038
RIMKLB	1.26902	9.61289e-11	6.61795e-09	2.40997
A2ML1	1.25052	4.69577e-11	3.67355e-09	2.37928
CHRFAM7A	1.41971	3.26456e-06	2.81648e-05	2.67532
SLFN5	0.812064	0.00349063	0.00945645	1.75572
CATSPER2	1.14465	0.00826492	0.0196127	2.21093
BMERB1	-1.29164	4.53806e-12	5.18168e-10	-2.44805
ANPEP	1.19499	0.00353135	0.00955102	2.28944
SCNN1G	1.12136	2.88628e-05	0.000169802	2.17552
NAV2	-1.05133	0.00197094	0.00586193	-2.07244
CHP2	-2.37911	2.84865e-06	2.52399e-05	-5.20217
STAT6	0.930688	8.32197e-17	6.07088e-14	1.90618
MBD6	0.879012	1.39779e-07	2.22209e-06	1.83912
CERCAM	0.872442	1.54574e-13	3.27372e-11	1.83076
TBC1D2B	0.74519	1.48097e-07	2.32615e-06	1.6762
LOXHD1	1.2247	1.42407e-06	1.43621e-05	2.33707
ENGASE	1.15617	1.73905e-06	1.69907e-05	2.22865
TEPSIN	1.17584	2.14092e-09	7.70203e-08	2.25924
PRRT2	1.70836	5.72376e-08	1.08768e-06	3.26789
IRGQ	0.659077	7.613e-05	0.000385375	1.57907
NIBAN3	0.92266	0.0036149	0.00971496	1.89561
RSKR	1.40461	3.10998e-06	2.70803e-05	2.64746
PROCA1	0.915395	5.35187e-07	6.53117e-06	1.88609
ZNF641	0.600561	2.11228e-05	0.00013034	1.51631
CACNB3	0.629801	8.26866e-08	1.46031e-06	1.54735
KMT2D	0.785587	0.00373203	0.00997665	1.72379
CORO6	0.659105	0.0225984	0.045733	1.5791
TUBA1A	-0.825573	4.03298e-05	0.000225225	-1.77224
GPD1	-0.836472	0.00488227	0.0125067	-1.78568
PROSER3	0.67425	0.000626993	0.00224578	1.59577
NFKBID	1.11527	1.91554e-06	1.83197e-05	2.16635
TMC4	2.48763	6.39516e-07	7.54491e-06	5.60855
LENG8	1.6909	1.14295e-06	1.20838e-05	3.22857
TMEM145	1.24938	0.0012351	0.00397503	2.3774
ATCAY	1.01569	0.0197904	0.0408855	2.02187
ZNF444	0.780736	5.98048e-11	4.5132e-09	1.71801
KIFC2	1.5149	7.80804e-10	3.40623e-08	2.85778
ZNF83	0.908999	2.897e-07	3.97497e-06	1.87774
ANGPTL4	0.681159	0.00788304	0.0188341	1.60343
SOAT2	-0.790398	0.00324958	0.00891191	-1.72955
RAB26	0.851718	2.81648e-09	9.55639e-08	1.80465
DNASE1L2	1.87319	1.44437e-06	1.45334e-05	3.66342
CASKIN1	1.14893	0.00193775	0.00578419	2.21749
SRRM2	1.15217	3.70512e-05	0.00021025	2.22248
VWCE	0.713218	9.80343e-05	0.000471017	1.63946
BEST1	1.26076	2.95149e-06	2.59936e-05	2.39622
ATG16L2	1.46778	5.96606e-09	1.71799e-07	2.76596
TTC21A	1.41744	2.72742e-05	0.000161615	2.67112
LTBP3	1.11173	1.36724e-07	2.17878e-06	2.16104
NAALADL1	-5.57168	4.69616e-12	5.31597e-10	-47.5602
CCDC88B	0.861665	0.000148563	0.000666021	1.81713
ANKS3	0.901964	7.38275e-07	8.48691e-06	1.86861
KCNJ4	0.997106	0.000122819	0.000566072	1.99599
SETD5	0.806266	1.71803e-05	0.000109939	1.74868
FILIP1L	-0.876454	0.000260703	0.00107347	-1.83586
MFSD2A	-0.819674	0.00139577	0.00439938	-1.76501
ING5	0.614895	7.27807e-06	5.41519e-05	1.53145
COG7	0.602547	6.19804e-07	7.35198e-06	1.5184
CDC40	-0.63788	3.76399e-13	6.96127e-11	-1.55604
HR	0.677048	0.00193656	0.00578325	1.59887
RAB31	0.768413	0.0183223	0.0384698	1.70339
BMP1	0.761577	1.35891e-08	3.44476e-07	1.69534
PHYHIP	0.872352	0.00371516	0.00993357	1.83064
CAVIN2	-0.872858	6.87513e-06	5.19731e-05	-1.83129
COL3A1	0.649435	0.0044549	0.0115653	1.56855
GFRA2	-0.862123	7.9688e-10	3.44205e-08	-1.81771
GDNF	-0.917119	5.50803e-08	1.05607e-06	-1.88834
UGT3A2	0.715986	1.09272e-10	7.24673e-09	1.64261
LRATD2	0.634137	7.86621e-07	8.95216e-06	1.55201
NPNT	-0.869663	2.22099e-10	1.28475e-08	-1.82724
CNNM3	0.654533	2.75316e-05	0.000162706	1.57411
TSPAN5	0.599344	9.67712e-06	6.83173e-05	1.51503
C2orf68	0.643603	8.03138e-11	5.73153e-09	1.56223
MAT2A	0.748298	4.54085e-08	8.95283e-07	1.67981
INPP5D	1.25905	0.0163997	0.0350552	2.39337
STXBP6	1.40048	0.0170705	0.0362883	2.6399
JMJD7-PLA2G4B	1.3651	3.70422e-08	7.61191e-07	2.57594
CPLX1	1.35971	0.000729502	0.00255306	2.56633
HNRNPH1	0.787096	4.90473e-08	9.55549e-07	1.7256
ODAD2	-1.69104	2.39323e-07	3.39368e-06	-3.2289
NPIPB12	1.47688	1.78176e-06	1.72667e-05	2.78346
NPIPB3	1.28547	0.000130307	0.000596188	2.43762
B3GALNT1	-0.936214	3.61101e-10	1.91194e-08	-1.9135
NR0B1	1.0151	3.14911e-18	4.59454e-15	2.02104
MINAR1	0.68688	4.35443e-05	0.000239861	1.6098
NPR1	1.08549	0.0131774	0.0290177	2.1221
SCN9A	1.89288	9.08495e-14	2.16899e-11	3.71377
SDC2	-1.0297	2.17437e-08	5.07134e-07	-2.0416
CCDC8	0.831881	1.14282e-07	1.89714e-06	1.78
PROKR1	1.27843	1.90996e-06	1.83123e-05	2.42574
HIC2	0.854324	0.000430106	0.00163512	1.80791
HEXD	0.594485	7.82606e-06	5.75386e-05	1.50993
CHRNA5	-0.721049	1.94344e-05	0.000121232	-1.64838
MT1E	-3.0012	3.61283e-05	0.000205724	-8.00667
LDB2	-0.655812	3.15752e-09	1.04174e-07	-1.5755
PCDH7	-1.34977	7.39728e-05	0.00037605	-2.54871
ROBO1	0.661579	7.66849e-06	5.6602e-05	1.58181
P2RY1	1.2714	0.00060014	0.0021608	2.41395
TRIM56	0.886696	9.48114e-05	0.000458552	1.84894
TM4SF1	-0.68389	0.000146257	0.000657706	-1.60647
OTUD3	0.902144	0.000151605	0.000677019	1.86884
KLF13	0.596757	0.00219963	0.00642996	1.51231
NLGN2	0.716236	6.09488e-06	4.71053e-05	1.64289
CHD3	0.658573	0.00237092	0.00683482	1.57852
CNTROB	0.598794	2.26359e-05	0.000138055	1.51445
RNF150	-0.612339	0.00266052	0.00752915	-1.52874
HOXD4	1.72781	1.68992e-08	4.14772e-07	3.31224
ANKK1	1.12035	0.00355959	0.0095997	2.174
DCLK2	0.679557	4.46785e-08	8.83545e-07	1.60165
ZNF804A	-1.99643	3.7291e-14	9.79336e-12	-3.99012
ADORA2B	-0.608777	0.00377439	0.0100776	-1.52497
DNAJC18	-0.606337	2.52998e-05	0.00015135	-1.52239
ELOVL6	-0.70733	2.54841e-07	3.56751e-06	-1.63278
EMB	-2.86538	3.89976e-08	7.97628e-07	-7.28729
STAT2	0.932495	1.49816e-07	2.34753e-06	1.90857
SGCD	-1.08669	0.000475159	0.00178012	-2.12386
RASA4B	0.773623	0.000174029	0.000761473	1.70956
TTLL6	0.8679	2.8512e-08	6.23238e-07	1.825
KCNS3	1.05785	0.00278615	0.00783324	2.08183
HTRA3	-3.85682	1.56271e-09	6.0176e-08	-14.4884
CEL	1.38929	9.21338e-05	0.000447912	2.6195
LSM3	-0.631948	1.78152e-07	2.71068e-06	-1.54966
MTSS1	-0.640806	0.00011316	0.000529166	-1.5592
NRTN	1.03534	3.18711e-08	6.76089e-07	2.04959
ZNF692	1.37395	1.35321e-07	2.16696e-06	2.59179
FAM241B	-0.641928	4.25221e-06	3.49848e-05	-1.56041
TMEM37	1.41135	0.00023473	0.000978798	2.65986
ESCO2	-0.816073	2.28803e-06	2.11877e-05	-1.76061
PDE7B	-1.16145	0.000632014	0.00226068	-2.23682
LRRC8C	-0.881914	5.47402e-08	1.05241e-06	-1.84282
PTGER4	-0.83832	0.00157508	0.00487448	-1.78797
NEUROD2	0.705813	0.00366528	0.0098242	1.63106
DSCAM	-1.63347	2.06166e-06	1.94341e-05	-3.10259
PIK3CD	0.820032	0.000612481	0.0021992	1.76545
ZIK1	-0.632315	0.000318225	0.00127087	-1.55005
PLEKHG5	0.947908	7.09143e-07	8.22593e-06	1.92907
GATM	0.804449	0.000141939	0.000641143	1.74648
MLLT3	-1.29294	3.2777e-19	7.17325e-16	-2.45027
FRMD5	0.827032	0.00107041	0.00352801	1.77403
SCG2	-1.61867	2.37038e-09	8.38962e-08	-3.07091
DRC3	1.28004	9.30194e-06	6.63825e-05	2.42846
GAP43	-1.75827	9.72867e-05	0.000467815	-3.38293
EPHX4	-0.82339	0.000234906	0.00097922	-1.76956
LAMB2	0.823509	8.43416e-06	6.12951e-05	1.7697
MRPL13	-0.585322	0.000857628	0.00293116	-1.50037
CEBPB	1.36189	8.75285e-10	3.74377e-08	2.57023
CLEC7A	2.03207	0.00432588	0.0112772	4.08991
NEGR1	-1.03704	6.97658e-17	5.38879e-14	-2.05202
COPRS	-0.592327	4.10326e-07	5.22771e-06	-1.50768
B3GALT1	1.26377	6.08242e-05	0.00031909	2.40123
BPGM	-0.61282	7.8014e-08	1.38996e-06	-1.52925
ARNT2	-2.84836	1.64586e-17	1.80098e-14	-7.2018
GNG12	-1.36813	3.15106e-05	0.000183163	-2.58135
PRSS27	0.617897	0.0016337	0.00503216	1.53464
SYNPO2	1.44318	2.44465e-06	2.23076e-05	2.7192
INSL5	-1.42087	0.00586976	0.0146532	-2.67747
GTPBP2	0.744536	1.02403e-08	2.69747e-07	1.67544
CARNS1	1.33887	1.90913e-07	2.85846e-06	2.52954
RAD9A	0.819252	3.03403e-08	6.58511e-07	1.76449
AGAP5	1.33483	0.000136476	0.000620736	2.52246
ZMAT3	-0.682131	3.58577e-07	4.75837e-06	-1.60451
ZNF596	0.657577	1.06795e-05	7.40653e-05	1.57743
NAA16	0.688135	3.62847e-06	3.06599e-05	1.6112
HOXC5	1.96105	2.81864e-06	2.50078e-05	3.89347
SNX32	0.695191	3.61848e-05	0.000205868	1.6191
CES4A	1.60532	1.71374e-11	1.65464e-09	3.04263
CES3	1.29424	1.97585e-11	1.86654e-09	2.45248
METAP1D	0.706756	8.45716e-08	1.47871e-06	1.63213
EGFL7	-0.776561	4.91019e-06	3.93911e-05	-1.71304
NADSYN1	0.766211	7.60535e-09	2.11603e-07	1.7008
MYEOV	-0.622465	0.0177788	0.0375147	-1.5395
ANKRD13D	0.743704	6.38839e-08	1.17983e-06	1.67447
HECTD4	1.29857	5.81021e-08	1.10092e-06	2.45985
ADCY5	0.649936	0.00138225	0.00436145	1.5691
CYSLTR1	1.21693	0.00324296	0.00890118	2.32451
MAB21L3	0.929809	0.000412921	0.00158078	1.90502
SYT12	0.79389	1.97425e-05	0.00012292	1.73374
STOX2	-0.680417	0.00384095	0.0102303	-1.6026
EHBP1L1	1.14226	1.50778e-08	3.78102e-07	2.20726
MST1	1.29925	4.32023e-06	3.54114e-05	2.461
NABP1	0.920515	3.81901e-08	7.83554e-07	1.89279
ADGRF3	0.995456	5.67663e-09	1.64547e-07	1.99371
CEP83	0.61173	9.28862e-06	6.63376e-05	1.52809
SUSD5	1.72154	2.04764e-06	1.93714e-05	3.29789
HAP1	1.63756	2.16367e-15	9.1649e-13	3.11139
RNF213	0.776057	0.000732316	0.00256086	1.71244
CBX2	0.654442	1.82379e-06	1.7622e-05	1.57401
GOLIM4	-0.731579	2.25836e-08	5.25416e-07	-1.66045
LRRC63	0.715572	8.84968e-06	6.37789e-05	1.64213
FAM174A	-0.633441	4.61578e-07	5.75166e-06	-1.55126
FAM53A	0.837488	6.37837e-08	1.17964e-06	1.78694
CYB561D1	0.630242	4.60742e-05	0.000252188	1.54782
PIGG	0.602411	1.12889e-05	7.74881e-05	1.51825
ADCY6	0.922215	1.70935e-05	0.00010949	1.89502
EVX2	2.58406	1.98231e-07	2.94454e-06	5.99626
GTF2IRD2B	0.767708	0.00154222	0.00478406	1.70256
ZCCHC12	-1.16758	2.81198e-06	2.49825e-05	-2.24635
IGDCC3	2.35085	0.00682126	0.0166271	5.10125
ANKRD36C	1.11056	0.000112156	0.000525745	2.1593
ZNF497	1.01757	4.21232e-06	3.47001e-05	2.0245
ZNF266	0.618958	5.27544e-06	4.18308e-05	1.53577
SLC29A2	0.952234	3.09015e-13	5.88068e-11	1.93487
FAM241A	0.911304	0.00055252	0.00202093	1.88074
ADGRE1	-1.88591	3.33851e-12	4.09701e-10	-3.69585
KCTD13	0.707906	4.65236e-09	1.4207e-07	1.63343
ZIC4	0.793416	9.1685e-07	1.01425e-05	1.73317
TVP23C	0.669603	0.00125679	0.00403197	1.59064
GOLGA8A	1.60521	7.48252e-05	0.000379795	3.04239
TP53I11	-2.84376	3.56486e-13	6.68716e-11	-7.17887
PHYKPL	1.21244	1.12687e-06	1.19619e-05	2.31729
ZNF519	0.591607	0.00103339	0.00342319	1.50692
CHRNA7	0.912798	1.15883e-06	1.22119e-05	1.88269
PCSK1	-0.832649	0.00094004	0.00317236	-1.78095
CCDC14	1.01999	8.97441e-09	2.42975e-07	2.02791
KCNE3	-3.4187	4.83317e-11	3.75529e-09	-10.6938
FOSL1	-0.825991	0.00220566	0.00644616	-1.77275
B3GNTL1	0.723057	7.32206e-07	8.44474e-06	1.65068
MLXIP	0.699374	0.000354125	0.00138889	1.6238
PRIMA1	-2.10235	5.23648e-12	5.77817e-10	-4.2941
ZNF169	1.19622	3.38735e-09	1.09555e-07	2.29139
HOXD8	0.590525	1.8652e-07	2.80549e-06	1.50579
AMIGO3	-1.42422	0.00874865	0.0206023	-2.6837
FOXG1	1.07197	1.81397e-16	9.9247e-14	2.1023
ANAPC2	0.883683	7.64465e-10	3.36852e-08	1.84508
HSD11B2	1.03563	6.92373e-10	3.14587e-08	2.05
CLK2	0.864187	1.25872e-08	3.22189e-07	1.82031
LPCAT4	0.760792	3.23827e-06	2.79748e-05	1.69442
SLCO3A1	1.37023	3.50501e-16	1.77017e-13	2.58512
OR4F17	0.855191	0.00535499	0.0135146	1.809
TCERG1L	-0.732251	6.28825e-06	4.81745e-05	-1.66123
LRRC37A3	1.03006	1.50523e-06	1.5042e-05	2.04211
GCNT4	1.84576	3.5176e-18	4.61896e-15	3.59441
MUC20	1.00122	0.00110086	0.00361476	2.0017
NFATC2IP	0.695932	9.58955e-07	1.04846e-05	1.61993
TMEM80	1.03985	5.65781e-09	1.64547e-07	2.05601
SIX5	0.68352	1.84852e-07	2.79e-06	1.60605
FBXO46	0.73668	4.31911e-08	8.58714e-07	1.66634
POLE	0.717155	0.000197993	0.000850736	1.64394
PHETA2	-0.632578	2.54324e-08	5.69523e-07	-1.55033
SCN4B	1.27241	8.69834e-06	6.28607e-05	2.41564
ULK1	0.759645	1.84616e-07	2.78964e-06	1.69307
PUS1	0.664691	3.64535e-09	1.16502e-07	1.58523
GATD1	0.699391	5.1903e-09	1.55084e-07	1.62382
SAMD9L	1.29427	0.000969121	0.00325544	2.45253
PAWR	0.62692	1.87637e-05	0.000117607	1.54426
SAMD12	1.04616	0.000130492	0.000596829	2.06502
PIDD1	0.743321	8.02285e-06	5.86244e-05	1.67402
IL17RA	0.644248	5.23327e-06	4.15969e-05	1.56292
SRRM3	2.24249	2.63565e-09	9.08364e-08	4.73214
TMEM94	0.728675	6.88953e-06	5.2052e-05	1.65712
MYOZ1	-0.772803	0.00751743	0.018084	-1.70859
ZNF518A	0.724234	9.06991e-06	6.50093e-05	1.65202
MAMDC4	2.0055	2.27872e-05	0.000138791	4.01528
LRRC75B	-1.31273	0.000103359	0.00049175	-2.48411
STAP2	-1.1554	1.62787e-08	4.03312e-07	-2.22745
PARD6G	-0.641538	1.30097e-06	1.3388e-05	-1.55999
SH2B1	1.04968	1.86808e-10	1.11499e-08	2.07006
VN1R1	1.12249	3.07837e-06	2.68585e-05	2.17723
PLEC	0.791924	0.00403056	0.0106382	1.73138
RNF212	-3.11695	1.21068e-06	1.2597e-05	-8.67552
TMEM151B	1.05581	4.24061e-05	0.000234732	2.07889
WDR6	0.735622	1.91336e-07	2.86154e-06	1.66512
ZNF354B	0.648768	2.98768e-06	2.62417e-05	1.56783
DNAJC22	1.47418	0.000245143	0.00101673	2.77825
TIMM23B-AGAP6	1.15963	3.62182e-06	3.06234e-05	2.234
P4HTM	0.92778	2.39338e-11	2.15983e-09	1.90235
DTX3	0.664554	4.29753e-10	2.16925e-08	1.58508
PARP10	0.990758	0.00370572	0.00991639	1.98723
ERFE	0.884464	3.51817e-06	2.99398e-05	1.84608
ZHX2	-0.591858	4.02565e-06	3.34986e-05	-1.50719
CPNE7	1.19621	0.00115031	0.00374714	2.29137
TRIM73	1.26497	0.00115733	0.00376721	2.40323
EFCAB13	0.602416	0.021224	0.0433305	1.51826
MSC	2.85152	9.89222e-16	4.32983e-13	7.21761
ZBTB7A	0.839856	5.35858e-10	2.55867e-08	1.78987
CTC1	1.0281	2.00958e-06	1.90801e-05	2.03933
PER1	0.780458	0.000186844	0.000809453	1.71768
FUCA1	-0.625243	4.17832e-07	5.28569e-06	-1.54247
GVQW3	0.82804	0.000120763	0.000557574	1.77527
LDLRAD3	-1.02018	8.99907e-05	0.000440428	-2.02817
NSUN7	1.01844	1.25874e-12	1.84603e-10	2.02573
FAM156B	1.17372	3.62058e-05	0.000205898	2.25592
ARID3B	0.746382	6.22821e-06	4.77982e-05	1.67758
PACS2	0.775405	3.62667e-07	4.79575e-06	1.71167
CATSPERE	0.683502	0.00222029	0.00647594	1.60603
VWA1	-0.599871	0.0127594	0.0282679	-1.51558
DNHD1	1.37056	1.02216e-06	1.10469e-05	2.58571
SLITRK4	4.07556	0.000160067	0.000708646	16.8603
ALOX15B	-1.24603	2.3753e-08	5.44329e-07	-2.37188
WDR97	-1.11589	0.0077122	0.0184865	-2.16729
APOBEC3B	-1.43309	0.00875643	0.0206132	-2.70024
MROH1	0.88721	4.06127e-07	5.20278e-06	1.8496
CITED4	0.69089	0.0024536	0.00704986	1.61428
NRXN1	-1.06131	3.16603e-07	4.26829e-06	-2.08682
ZADH2	1.27228	2.02685e-09	7.41121e-08	2.41542
TMEM86B	1.11468	7.97434e-06	5.84325e-05	2.16547
LYNX1	-1.63226	5.10532e-05	0.000274971	-3.09998
PLD5	-2.22897	0.00164189	0.00505382	-4.68799
GAS1	0.594835	7.56397e-08	1.355e-06	1.5103
ARHGAP45	0.957426	0.000339513	0.00134281	1.94184
ZNF594	1.0664	7.57066e-07	8.66698e-06	2.09419
SHISA2	1.69076	2.02847e-07	2.9928e-06	3.22826
S1PR5	0.83472	0.00120036	0.00388513	1.78351
ZNF792	-0.937737	1.04385e-08	2.74137e-07	-1.91552
SCRIB	0.614451	6.67155e-05	0.000345988	1.53098
D2HGDH	1.71681	9.60435e-08	1.65288e-06	3.2871
OXTR	1.33688	5.60822e-06	4.40726e-05	2.52604
ZNF572	-1.89843	4.27529e-06	3.51087e-05	-3.72807
HIGD1A	-0.639853	0.000772249	0.0026791	-1.55817
CHRM2	2.5485	0.00162456	0.00500754	5.85027
MAPK15	1.68702	1.39986e-06	1.41942e-05	3.21991
F2R	-1.06878	5.77626e-13	9.98002e-11	-2.09767
PENK	-1.20745	3.73841e-06	3.13668e-05	-2.30929
LRRC75A	-0.714106	0.0215792	0.0439653	-1.64047
DDX60L	0.992363	5.45236e-07	6.61691e-06	1.98944
UTS2R	0.98171	0.00129704	0.00414289	1.97481
AATK	0.593938	0.00289134	0.00806933	1.50936
ZNF467	1.45251	1.5375e-08	3.84551e-07	2.73683
SOX2	3.13296	7.86051e-05	0.000395465	8.77232
RNF135	-1.50124	0.00970895	0.0224688	-2.83087
GPR135	0.729247	0.00186089	0.00560058	1.65777
SLX1B	1.37309	0.00012582	0.000578281	2.59025
ATG9B	1.21496	5.82287e-08	1.10173e-06	2.32134
GPR88	0.841553	1.54206e-05	0.000100341	1.79198
ZNF875	0.75416	4.29428e-07	5.40634e-06	1.68665
OR5AS1	1.03153	0.00974271	0.0225235	2.0442
SLC9A9	0.887882	0.00813949	0.0193412	1.85046
PNMA8A	-1.12356	3.3686e-10	1.79809e-08	-2.17884
MGAT4C	0.905625	0.00782349	0.0187156	1.87336
TMEM259	0.78904	3.62402e-12	4.37277e-10	1.72792
UBA7	1.51713	3.34828e-07	4.46811e-06	2.86221
RAD51B	-0.620003	0.000107179	0.000506066	-1.53688
BACE2	-0.710169	1.74005e-05	0.000111077	-1.636
B4GALNT4	0.723853	0.000571893	0.00208078	1.65159
SPACA6	1.26815	6.01059e-06	4.6698e-05	2.40853
KCNJ14	1.56208	1.90012e-07	2.84823e-06	2.95279
FBXL6	0.813811	1.84772e-11	1.75814e-09	1.75785
C1S	1.31976	0.000135755	0.000617883	2.49624
PLCXD1	0.791092	4.03295e-09	1.2669e-07	1.73038
PGBD4	0.654955	2.03004e-05	0.000125976	1.57457
TSHZ2	1.42625	0.0177285	0.0374325	2.68747
WASH6P	0.601163	1.70906e-06	1.67851e-05	1.51694
BGN	0.965139	0.00289506	0.00807798	1.95225
FES	-1.00466	0.00585346	0.0146181	-2.00647
RWDD4	-0.606999	2.55304e-08	5.70135e-07	-1.52309
NTM	-2.45547	7.90228e-14	1.92157e-11	-5.48493
BRICD5	0.889255	0.022055	0.0448165	1.85222
IGIP	1.13904	5.47039e-09	1.61058e-07	2.20234
ANXA2	-0.656292	2.22712e-06	2.07849e-05	-1.57603
PAQR7	-0.947723	7.86748e-07	8.95216e-06	-1.92883
PAPPA	0.638193	2.13966e-05	0.00013172	1.55638
MAFA	1.3502	9.97041e-05	0.000477293	2.54947
HCAR2	2.69943	6.3116e-08	1.16894e-06	6.49544
PLCXD3	-0.857094	0.00464042	0.0119735	-1.81139
MTA1	0.782748	1.68851e-08	4.14772e-07	1.7204
CADM1	-0.97991	9.1991e-13	1.4211e-10	-1.97234
ZNF320	0.609954	2.39732e-05	0.000144533	1.52621
MCEMP1	1.34191	0.00466437	0.0120188	2.53487
SLC8A1	1.42446	0.0182244	0.0382887	2.68414
PCP4	-2.44879	5.19108e-09	1.55084e-07	-5.45959
LYSMD4	1.06567	1.62313e-09	6.14215e-08	2.09314
NKX2-5	-4.95489	8.82744e-10	3.75123e-08	-31.0149
BEGAIN	0.884652	2.91648e-07	3.99336e-06	1.84632
CSMD1	-2.59262	0.000162581	0.000718079	-6.03193
GPR19	-0.983709	9.87591e-05	0.000474152	-1.97754
PRR36	0.738398	8.37835e-06	6.10184e-05	1.66832
PLGLB1	0.75588	0.000359239	0.00140559	1.68866
BOLA2	-1.38529	4.34121e-07	5.44976e-06	-2.61225
BCOR	0.614054	9.81283e-08	1.67995e-06	1.53055
NPIPA1	1.05268	6.51639e-05	0.000339147	2.07439
TFDP3	-2.80002	2.11291e-10	1.23309e-08	-6.96452
TRIM61	-0.986332	4.08358e-07	5.22117e-06	-1.98114
GRIN2A	-1.64996	0.000366346	0.00142914	-3.13825
MX2	-0.592836	0.000512944	0.00190499	-1.50821
EP400	0.594839	0.000874711	0.00298024	1.5103
EFHC2	-0.870053	9.81419e-06	6.91735e-05	-1.82773
TRIM52	0.75201	2.24465e-06	2.09179e-05	1.68414
KREMEN1	0.680218	2.05162e-06	1.93718e-05	1.60238
B3GALT5	-3.19269	4.2979e-08	8.56383e-07	-9.14311
ZNF703	0.6253	1.33068e-06	1.35882e-05	1.54253
SLC35F3	1.32686	0.000108414	0.000511163	2.50857
NPIPA5	0.81413	0.000196885	0.000847338	1.75824
NUDT14	0.767693	2.13986e-07	3.11168e-06	1.70255
PNMA3	0.627592	0.000204126	0.000871148	1.54498
GPR39	1.59254	2.14437e-12	2.84421e-10	3.01579
KIRREL1	0.778979	1.85947e-08	4.48836e-07	1.71592
IQGAP3	0.59965	0.000199091	0.000854057	1.51535
AC138969.4	0.816267	0.000397869	0.00153389	1.76084
ST6GALNAC3	-3.00705	2.5821e-09	8.92252e-08	-8.03917
TBX1	-1.3407	1.9348e-07	2.89031e-06	-2.53275
GPR173	-2.26501	1.07541e-06	1.15188e-05	-4.80657
GOLGA6L4	0.825209	0.00224815	0.00654458	1.77179
POU6F1	0.793601	3.18806e-07	4.29358e-06	1.7334
PRKD1	-1.00736	5.53412e-11	4.22491e-09	-2.01023
ZDHHC23	0.937647	7.53062e-08	1.35088e-06	1.9154
SLIT3	1.63391	0.000869921	0.00296622	3.10354
H1-5	-1.19589	0.017095	0.0363268	-2.29086
MAP7D2	-0.608708	0.0176967	0.0373717	-1.52489
PLA2G6	1.08618	6.29241e-08	1.16703e-06	2.12311
SS18L1	0.796865	1.6269e-06	1.60582e-05	1.73732
WDR27	1.41805	1.9462e-06	1.85994e-05	2.67225
SLITRK6	-0.914405	0.00351618	0.00951586	-1.88479
NELL2	0.644176	0.0113084	0.0255225	1.56285
MED12	0.677911	2.69954e-05	0.000160107	1.59982
SEPTIN5	0.624554	9.64553e-09	2.5848e-07	1.54173
RNLS	-1.27003	0.0001152	0.000536416	-2.41166
DYNLT2	1.14945	2.63932e-07	3.6674e-06	2.2183
UBE2G2	0.891699	2.55977e-07	3.57286e-06	1.85536
DRD1	0.662251	0.00309273	0.00853977	1.58255
ARMCX2	0.764972	3.34542e-11	2.84262e-09	1.69934
TCEAL2	-2.98541	7.97337e-15	2.75522e-12	-7.91951
FMNL1	1.05317	0.00358916	0.00965961	2.07509
FAM227A	1.02782	0.000418919	0.0016003	2.03895
MUC6	1.53071	5.1425e-05	0.000276181	2.88928
NDUFA6	-0.58871	3.56043e-06	3.02406e-05	-1.5039
RPS27L	-0.647418	1.76051e-07	2.68334e-06	-1.56636
ANO9	1.33682	5.36666e-05	0.000286812	2.52594
PURA	0.686296	2.54596e-08	5.69523e-07	1.60915
LRRC37B	0.749797	1.19666e-06	1.24709e-05	1.68156
DDX51	0.700999	2.78783e-06	2.48351e-05	1.62563
NRBP2	1.64143	1.97562e-10	1.16855e-08	3.11976
TCEAL9	-0.76438	9.34139e-16	4.22972e-13	-1.69864
PRPF39	0.692971	2.38715e-06	2.18741e-05	1.61661
GALNT17	2.56622	1.37517e-21	9.02868e-18	5.92254
ZBTB37	1.07224	1.8117e-09	6.75834e-08	2.10269
CDK10	1.12971	4.79829e-07	5.95499e-06	2.18815
TCN2	-1.72729	2.29596e-05	0.000139575	-3.31106
HS6ST3	-1.04033	9.18641e-06	6.57725e-05	-2.05669
HGS	0.644808	7.71993e-05	0.000389886	1.56353
SP140L	1.65231	0.00170124	0.00519028	3.14338
ZSWIM9	0.624959	0.00070972	0.00249447	1.54217
STAC3	0.908234	0.000427032	0.00162579	1.87675
MUC1	1.04211	1.48142e-05	9.67785e-05	2.05924
L3MBTL1	1.50112	7.65373e-07	8.73923e-06	2.83062
SV2B	1.13965	3.58244e-15	1.38356e-12	2.20328
LMNTD2	1.1423	3.93318e-08	7.99488e-07	2.20733
LSAMP	-1.02532	0.000660312	0.00234923	-2.03541
OLFML2A	0.789031	5.83397e-06	4.55175e-05	1.72791
MRPL40	-0.58592	7.06055e-06	5.28812e-05	-1.501
LMLN	0.656427	1.19038e-06	1.24351e-05	1.57617
ZFP36L1	0.622125	2.06887e-07	3.03874e-06	1.53914
SYN3	1.40819	0.00903597	0.0211575	2.65405
IKZF1	3.06491	1.05016e-05	7.30769e-05	8.36817
ARL17A	0.939891	7.0414e-06	5.28045e-05	1.91838
DNAH14	-1.30852	7.51827e-06	5.5587e-05	-2.47687
EVI2B	-1.1714	7.33998e-05	0.000373571	-2.2523
NPIPB4	1.6096	3.96325e-05	0.000222115	3.05166
IFITM1	1.12902	0.00322353	0.00886046	2.18711
RTN4RL1	1.2772	0.000109271	0.000514699	2.42369
NKAIN3	1.3072	0.00116422	0.00378307	2.47461
RNPC3	0.719611	7.26241e-06	5.41519e-05	1.64674
IRS2	0.592233	4.57393e-05	0.00025046	1.50758
LRCH3	0.667536	0.000229397	0.000960528	1.58836
ZNF284	0.916389	7.30041e-09	2.04833e-07	1.88738
CENATAC	0.766021	0.000744074	0.00259576	1.70057
KIF18B	0.872686	2.12574e-06	1.99522e-05	1.83107
NAP1L3	-1.10922	3.79487e-12	4.48923e-10	-2.15729
TMEM212	0.811312	0.0146338	0.0317928	1.75481
GOLGA8R	1.54375	1.69757e-07	2.60103e-06	2.91551
CCDC30	0.673055	0.0026829	0.0075793	1.59445
TRDN	1.35761	0.00014715	0.000660816	2.56261
PCLO	-2.18109	4.79618e-06	3.86135e-05	-4.53498
INSIG1	-0.630583	1.49707e-05	9.77037e-05	-1.54819
MYT1L	1.27802	5.63843e-10	2.67286e-08	2.42505
SEPTIN10	-0.755315	2.97839e-12	3.7605e-10	-1.688
CEACAM19	1.28091	1.12162e-07	1.86667e-06	2.42993
PDE2A	1.56546	8.40201e-12	8.96966e-10	2.95972
CARMIL3	0.996609	1.13903e-08	2.95586e-07	1.9953
CYP27C1	0.689475	0.000273457	0.00111584	1.6127
ZSCAN30	0.611626	3.73149e-05	0.000211453	1.52798
TPCN1	0.99425	7.94525e-08	1.41176e-06	1.99204
POFUT2	0.631182	7.10608e-06	5.31378e-05	1.54883
QRFPR	0.711228	0.00748007	0.0180023	1.6372
RTN4RL2	0.857889	1.71438e-06	1.68122e-05	1.81238
ZDHHC17	0.618717	3.29929e-05	0.000190097	1.53551
PPARA	1.83562	7.49699e-09	2.099e-07	3.56925
KANK3	1.14918	2.71667e-09	9.31399e-08	2.21788
EMID1	-1.31111	1.51674e-06	1.5134e-05	-2.48133
CCK	1.37262	1.41129e-06	1.42703e-05	2.5894
AKR1C1	1.28656	0.000301628	0.00121233	2.43946
FOXD3	2.90906	0.0190968	0.0397024	7.51129
FNBP1	1.06503	7.88126e-13	1.27764e-10	2.09221
PCDHB13	0.593914	0.000571682	0.00208059	1.50934
SIRT7	0.592092	2.38756e-08	5.46186e-07	1.50743
TLR5	0.849836	9.9592e-06	7.00076e-05	1.8023
MAGEH1	-0.618665	0.00022407	0.000943032	-1.53545
TET3	0.812463	0.000404323	0.00155375	1.75621
EXD3	0.663081	5.02385e-09	1.5233e-07	1.58346
RGPD1	0.822243	1.85109e-05	0.000116411	1.76815
VMAC	0.903741	1.41508e-07	2.24461e-06	1.87091
SLC18A3	-0.736833	0.00087606	0.00298328	-1.66651
THSD4	1.65187	1.3443e-06	1.36837e-05	3.14241
FANCA	0.602021	0.00139836	0.0044047	1.51784
SEMA4D	0.629819	8.89618e-05	0.000436042	1.54737
CARD9	0.830531	0.00862205	0.0203334	1.77834
PEAR1	0.982397	2.40917e-06	2.20148e-05	1.97575
SHISA7	0.873259	4.31038e-07	5.42081e-06	1.8318
KLHL17	1.52189	2.68277e-08	5.95058e-07	2.87167
TPRG1	0.927374	0.00940929	0.0219183	1.90181
RTP5	1.11134	0.0156215	0.033621	2.16047
NWD1	1.34031	0.00679793	0.0165794	2.53205
TMEM215	1.32393	8.48673e-05	0.000419576	2.50346
AGRN	1.60358	4.76093e-12	5.34323e-10	3.03897
ZNF626	-0.655566	5.66468e-06	4.44141e-05	-1.57523
NCR3LG1	0.597615	0.0128919	0.028493	1.51321
ZNF793	0.941144	3.28279e-08	6.88987e-07	1.92005
AGAP4	1.25441	8.15071e-07	9.23136e-06	2.38569
HES4	1.28812	0.000836513	0.0028702	2.4421
CIBAR1	-0.726163	6.34129e-11	4.7311e-09	-1.65423
FOCAD	-0.951195	4.579e-15	1.67019e-12	-1.93347
CERKL	2.13326	2.33685e-08	5.40305e-07	4.38709
CCDC9B	1.83301	1.38665e-13	3.08613e-11	3.56279
NDOR1	0.778994	5.40558e-06	4.26929e-05	1.71593
NANOS1	0.608351	0.000300884	0.00121008	1.52452
S100A16	0.947401	0.0205689	0.0422184	1.9284
PARVB	-0.693014	7.71467e-06	5.68609e-05	-1.61666
SLC4A5	0.97262	0.00455708	0.0117886	1.9624
NOXA1	1.6065	1.31526e-09	5.21034e-08	3.04512
TMEM198	-0.972644	2.06562e-05	0.000127882	-1.96243
BCL2L15	1.03627	0.019749	0.0408191	2.05092
SPRED3	0.899402	0.0020238	0.00600011	1.86529
PRELP	1.11675	1.39816e-05	9.25367e-05	2.16857
SHISA6	-4.31291	1.77827e-05	0.000112968	-19.8753
NHLRC3	1.14102	6.60045e-10	3.04107e-08	2.20537
ZDHHC11	1.2813	0.00538081	0.0135745	2.43058
SLX4	0.620051	6.72814e-05	0.000348509	1.53693
ZNF563	-0.6394	0.000564688	0.00205913	-1.55768
FBF1	0.940019	4.04023e-07	5.18089e-06	1.91855
UTS2B	0.95681	0.00013773	0.000625783	1.94101
ADAT2	0.764058	0.000117393	0.000544693	1.69826
RELN	1.19485	0.000109282	0.000514699	2.28922
FAM47E	0.977917	0.00879384	0.0206791	1.96962
S100A13	-0.926807	0.000433001	0.0016447	-1.90106
ZNF600	0.586342	6.02052e-05	0.000316096	1.50144
KIAA0408	1.03016	0.00102021	0.00339319	2.04225
ZFP92	2.04857	2.33014e-13	4.78079e-11	4.13696
PAX5	1.06623	0.0246334	0.0491434	2.09395
KIAA0895L	1.13302	9.43514e-07	1.03589e-05	2.19317
SPATS2L	-1.73646	4.0546e-15	1.52117e-12	-3.33217
TMEM63A	1.47173	8.32124e-08	1.46273e-06	2.77354
SEMA4A	1.02929	2.47581e-06	2.2545e-05	2.04102
ZNF471	1.54789	4.96531e-08	9.6449e-07	2.92389
ZNF493	1.12117	1.57532e-09	6.04839e-08	2.17524
STK31	0.917955	0.000347346	0.00136766	1.88944
ZKSCAN7	-1.96007	1.18573e-07	1.94867e-06	-3.8908
ELAVL3	-0.999635	0.000837094	0.00287069	-1.99949
PPP1R26	0.726907	4.95225e-05	0.000267826	1.65509
NPIPB15	1.10963	4.17922e-05	0.000232137	2.1579
NCOR2	0.63864	0.00037508	0.00145888	1.55686
SULT1A1	-1.50075	3.01227e-09	1.00137e-07	-2.82991
SLC6A9	0.788538	1.80721e-09	6.75834e-08	1.72732
MAN2A2	1.27452	1.29599e-09	5.18467e-08	2.41919
CACNA1H	1.3019	1.70885e-05	0.00010949	2.46553
LAMA2	-0.799436	0.0204	0.0419403	-1.74042
MYO6	-1.51527	1.55423e-12	2.19448e-10	-2.85851
MMP1	-4.88345	0.000401789	0.00154627	-29.5165
TRPV1	0.858206	1.88825e-06	1.81379e-05	1.81278
ZNF512B	0.943098	3.62953e-08	7.47011e-07	1.92265
ZNF418	0.801355	6.15707e-06	4.74742e-05	1.74274
COL27A1	1.20279	0.000427399	0.00162625	2.30184
CRACDL	0.789328	0.00952885	0.022128	1.72827
SCN8A	1.64308	1.47912e-06	1.4812e-05	3.12333
ANKRD36B	1.16174	0.000116204	0.000540277	2.23727
HCAR1	-0.90985	0.00305257	0.00844391	-1.87885
PDLIM7	0.60909	7.7972e-08	1.38996e-06	1.5253
[truncated: 384 more rows]

## Sheet: NSG RT vs no RT A673
Gene	logFC	P.Value	adj.P.Val	FC
CD74	2.77888	2.71818e-06	0.0356924	6.86318

## Sheet: NSG RT vs no RT TC32
Gene	logFC	P.Value	adj.P.Val	FC
TFPI	0.600774	7.96584e-07	0.000168709	1.51653
SLC7A2	-1.80588	0.000715769	0.0220628	-3.49642
ZMYND10	0.658853	3.894e-06	0.000565044	1.57883
RUNX3	0.640017	7.93117e-05	0.00536826	1.55835
VCAN	-2.91145	9.00075e-07	0.000187601	-7.52372
RAI14	-0.843838	0.00104918	0.026872	-1.79482
RIPOR3	-0.66534	0.00148904	0.0322651	-1.58594
ELN	-1.00555	6.12917e-07	0.000146331	-2.00771
NEXMIF	-0.747324	2.96525e-07	7.96634e-05	-1.67868
FOXC1	-1.21369	6.55942e-07	0.000151108	-2.3193
MYLK	-1.31309	1.28505e-07	4.86232e-05	-2.48473
MPPED2	-3.35215	0.000535162	0.0186139	-10.2117
PHKA1	-2.71314	0.000124633	0.00705412	-6.55745
NEDD4	-0.73027	0.00145645	0.032037	-1.65895
MGLL	-1.74504	1.21776e-05	0.00132152	-3.35204
NUAK1	-0.724247	1.0999e-06	0.000218831	-1.65204
WSCD2	0.851628	0.00155961	0.033031	1.80454
FOSL2	0.718581	0.00236206	0.0416884	1.64556
ACACB	-0.871053	3.7594e-05	0.00310164	-1.829
GPC4	-2.38861	8.74036e-06	0.00103396	-5.23651
RAP1GAP	-0.667244	4.29216e-07	0.000108385	-1.58804
DGKD	-0.648651	0.00172817	0.0355126	-1.5677
TNRC6C	-0.641473	0.00140128	0.0316032	-1.55992
OPHN1	-0.776566	0.00116139	0.0284335	-1.71305
COL5A3	-1.31862	0.00187277	0.0367963	-2.49427
PKP1	-1.41227	0.00310644	0.0483289	-2.66156
C1QTNF3	-1.35009	3.38244e-06	0.000510516	-2.54927
ADAMTS2	-1.65388	0.000241549	0.011704	-3.14679
MMP2	-1.06466	4.31851e-05	0.00341605	-2.09167
NID2	-2.12143	0.000181351	0.00941235	-4.35126
SULT2B1	0.86619	8.83033e-05	0.00557457	1.82284
DOCK9	-0.852043	0.00112557	0.0278866	-1.80506
NRCAM	-1.9786	0.00234091	0.0416849	-3.94111
ABLIM1	-0.650989	1.776e-06	0.000323899	-1.57024
LGMN	-0.631162	9.52341e-12	6.2526e-08	-1.54881
DICER1	-0.623681	0.000262105	0.0124353	-1.5408
DOK5	0.728143	1.92988e-07	6.24732e-05	1.65651
SLCO4A1	0.820569	0.00264115	0.0441795	1.7661
JAG1	-0.649089	0.000132111	0.00731965	-1.56818
TIMP1	0.892331	7.64842e-06	0.000965687	1.85617
SRPX2	-0.956839	7.06364e-05	0.00488172	-1.94105
DGKH	-0.673063	0.002133	0.0397163	-1.59445
TSC22D1	0.702928	3.95694e-07	0.000103917	1.62781
NFAT5	-0.748168	0.00133752	0.0306509	-1.67966
CCDC113	0.736601	0.00127217	0.0297238	1.66625
CRISPLD2	-0.871396	9.49036e-05	0.00585061	-1.82943
ANTKMT	0.711067	5.97792e-05	0.0043368	1.63701
XYLT1	-1.15459	0.0009065	0.0250824	-2.22621
IL21R	-1.06436	0.000112261	0.00646533	-2.09124
MEIS3	0.773121	0.00187025	0.0367963	1.70896
TMEM59L	0.645358	0.000359767	0.014336	1.56413
ITGB8	0.900739	5.46562e-05	0.00412466	1.86702
ANKRD7	0.683864	4.62825e-05	0.00359607	1.60644
CPED1	0.616412	0.000309882	0.0132976	1.53306
GLI3	-0.753286	0.000105612	0.00627014	-1.68563
OGN	-1.75029	2.47322e-06	0.000400937	-3.36427
ASPN	-2.28319	5.96696e-05	0.0043368	-4.86754
TLE4	-1.99952	0.00233453	0.0416505	-3.99867
DOCK8	-1.84335	0.00119665	0.0286214	-3.58842
CXCL12	-2.45286	0.00213886	0.0397163	-5.47501
VSIR	1.00271	0.00188871	0.0367963	2.00376
DKK1	1.07163	0.000738653	0.0224435	2.10181
COL1A1	-3.08113	2.87838e-08	1.79981e-05	-8.46279
AREG	1.67461	2.05902e-06	0.000360493	3.19233
FAM149A	0.590207	0.000590135	0.0197177	1.50546
PTPN6	0.809539	0.000542975	0.0187626	1.75265
NEDD9	-0.990612	8.75683e-09	7.66573e-06	-1.98703
MDGA1	-0.873205	0.0029618	0.0469648	-1.83173
BMP5	-1.78162	0.00303023	0.0476526	-3.43812
SMOC2	-2.18901	1.08384e-06	0.000218831	-4.55993
LAMA4	-1.16614	0.00256775	0.0434279	-2.24411
SPARC	-1.37872	2.35441e-07	6.87018e-05	-2.60037
WWC1	-1.19514	0.00131517	0.0303505	-2.28967
MORC1	-2.85361	5.54284e-05	0.0041354	-7.22809
LOXL3	-1.10829	2.29906e-05	0.00217187	-2.15589
PRG4	-1.23353	3.91136e-05	0.00317037	-2.35141
RGS2	0.684755	0.000268614	0.0124353	1.60743
RGS4	1.16386	8.28845e-06	0.00100934	2.24057
NRP2	-1.97258	0.00279533	0.0454838	-3.92469
CCN2	-1.02253	0.000111113	0.00642743	-2.03147
NR4A3	0.667503	5.23194e-08	2.48586e-05	1.58832
IFIT2	0.831094	0.00229781	0.0412757	1.77903
PYROXD2	-0.697669	0.00269561	0.0447484	-1.62188
AVPI1	1.08822	4.79134e-10	9.59936e-07	2.12611
HOXB8	1.09966	1.72646e-07	5.81287e-05	2.14304
MSX2	0.903412	0.000632469	0.0203971	1.87048
TNN	-3.28472	4.67139e-06	0.000645684	-9.74537
INHBA	-0.914798	0.000699389	0.0216596	-1.88531
SRGN	0.610259	0.00130667	0.0302609	1.52653
NR4A1	1.0569	2.14789e-06	0.000366284	2.08046
TNFAIP6	0.668695	8.66706e-05	0.00552462	1.58963
PMEPA1	-0.781363	0.000469862	0.0168635	-1.71875
PCK1	1.48992	8.97265e-06	0.00105196	2.80873
SOX9	-1.06307	5.6071e-07	0.000136346	-2.08937
SIX1	-0.622362	0.000265057	0.0124353	-1.53939
HIVEP3	-1.05763	0.0001076	0.00633585	-2.08151
RASL11B	-1.01389	2.27471e-07	6.87018e-05	-2.01935
VGF	1.54446	0.000205914	0.0102808	2.91695
CHAC1	0.694542	0.00257174	0.0434279	1.61837
ISLR	-1.10057	0.00028311	0.0125592	-2.14439
ATP1B2	0.707289	0.000313797	0.0133349	1.63273
NXNL2	-0.77157	0.000121998	0.00696505	-1.70713
SAT1	0.595632	0.00155634	0.033015	1.51113
FCHO1	-1.08312	1.69857e-08	1.23911e-05	-2.11862
COL5A1	-0.830585	0.000159737	0.00849193	-1.77841
AKAP12	0.869616	5.35178e-05	0.0041096	1.82718
MATN2	-1.53412	0.00175617	0.0358182	-2.89611
POSTN	-2.72169	4.85476e-07	0.000120279	-6.59645
KL	0.712404	3.77932e-05	0.00310164	1.63853
BEX2	0.6455	0.000426991	0.0160195	1.56428
TBC1D8B	-0.599636	0.00222928	0.0405014	-1.51533
EPHB2	0.661849	0.000509865	0.0179284	1.58211
MICAL2	-1.65883	5.61117e-08	2.5407e-05	-3.15761
SYT6	-2.23329	0.00170393	0.0351246	-4.70206
FST	-1.5081	1.58917e-07	5.56616e-05	-2.84435
NAV1	-0.606444	0.000808823	0.0236014	-1.5225
HRK	-2.42832	2.49727e-05	0.0022821	-5.38265
FAM71F1	0.668549	0.000133472	0.00736398	1.58947
ALDH1L2	-0.650492	1.06814e-06	0.000218831	-1.5697
THSD1	0.66698	0.000599485	0.0199793	1.58775
TNS3	-1.44594	0.0031045	0.0483289	-2.7244
LMX1B	-0.624118	8.34319e-05	0.00550525	-1.54127
FOXF2	0.74914	1.19745e-08	9.82731e-06	1.68079
TMPRSS13	-2.28473	5.12315e-06	0.000693527	-4.87274
THBS1	-3.11111	6.42413e-06	0.000827012	-8.64047
ITGA11	-2.73195	2.73619e-05	0.00241134	-6.64351
ARHGAP29	-1.14198	0.00253042	0.0432592	-2.20684
CH25H	0.860295	9.43561e-05	0.00585061	1.81541
DUSP5	0.905369	0.000143356	0.0077824	1.87302
TET1	-0.704375	0.00063375	0.0203971	-1.62944
CILP	-3.05064	3.93173e-06	0.000565044	-8.28582
PRKG2	-0.882304	2.23587e-06	0.00037441	-1.84332
SHISAL1	-0.653766	0.00223003	0.0405014	-1.57327
LGR5	1.21928	2.61344e-05	0.00235048	2.32831
STON2	-0.885349	0.00019008	0.0096742	-1.84721
FBLN5	-1.43813	0.000436767	0.0162011	-2.70969
SSH2	-0.625421	5.82353e-09	6.95171e-06	-1.54266
SECTM1	1.58852	2.57778e-05	0.0023344	3.0074
TMEM91	-0.940565	6.90463e-07	0.000156318	-1.91928
HUNK	0.859732	4.50176e-06	0.000635619	1.8147
COL6A2	-0.831327	0.00144978	0.031995	-1.77932
ADAMTS10	-1.11916	0.00026796	0.0124353	-2.1722
FHAD1	-0.69292	0.00275035	0.0451721	-1.61655
TUFT1	-0.658966	9.80093e-06	0.00112891	-1.57895
FBLN7	1.02717	1.29602e-07	4.86232e-05	2.03803
DLX1	-0.632814	5.46425e-05	0.00412466	-1.55059
TAGLN3	0.989196	0.00194573	0.0374625	1.98508
PLK2	-1.07179	0.00148589	0.0322651	-2.10203
KLHL3	-0.873232	0.00202774	0.0384773	-1.83176
RSPO3	0.930165	5.49492e-09	6.95171e-06	1.90549
ADM	0.92677	0.000301867	0.0131252	1.90102
TAGLN	-1.19739	0.000306617	0.013244	-2.29325
ADRA2A	0.676785	4.88793e-06	0.000668578	1.59857
ZNF827	-0.657708	0.000138437	0.00757421	-1.57757
ZNF385D	1.03824	1.11788e-05	0.00123352	2.05372
HHEX	1.34234	0.00226893	0.0409812	2.53562
ZNF117	-0.759222	0.00276929	0.0451721	-1.69258
NR4A2	0.959786	2.31622e-07	6.87018e-05	1.94502
ANKH	-1.67147	0.000779722	0.0232694	-3.18538
NRGN	0.601053	0.000624907	0.0203971	1.51682
PITPNC1	0.764851	2.78947e-07	7.7933e-05	1.6992
PGM5	0.83708	3.61568e-05	0.00300491	1.78643
SPAG17	-1.59115	0.00103287	0.0265933	-3.01289
PSD3	-1.13109	0.00182926	0.0365458	-2.19024
ADAMTSL3	-1.54074	0.000415192	0.015782	-2.90943
TDRD9	1.34171	1.50878e-06	0.000287128	2.53452
RBPMS	0.637036	0.000274528	0.0125167	1.55513
TMEM171	1.51722	1.09132e-10	3.24697e-07	2.8624
CREB3L1	-1.52393	0.000435372	0.0161951	-2.87573
UBN2	-0.643638	0.00315073	0.0487211	-1.56226
ACAN	-4.16337	0.000106006	0.00627014	-17.9184
CFAP251	-0.774435	0.000915101	0.0251168	-1.71052
PRXL2C	0.859058	1.23638e-10	3.24697e-07	1.81385
NBL1	0.63301	0.00179277	0.0363408	1.5508
RUNX1	-2.47967	0.00027854	0.0125186	-5.57768
CARMIL2	0.962552	1.15057e-07	4.57824e-05	1.94875
DRAXIN	-0.646016	0.00191524	0.037093	-1.56484
OLFML2B	-1.36193	0.00129148	0.0300148	-2.57028
KIF26B	-0.989065	0.000786839	0.0233755	-1.9849
KCNJ3	-0.623458	0.0017275	0.0355126	-1.54056
CDC42EP3	0.806614	0.00024136	0.011704	1.7491
COL6A3	-1.9162	8.32179e-05	0.00550525	-3.77428
ELF3	0.995728	0.00015006	0.00804258	1.99409
IGFBP7	-1.66764	1.53487e-08	1.18555e-05	-3.17694
FEV	1.43435	9.4862e-05	0.00585061	2.70261
FBLN2	-1.59115	0.00018624	0.00962802	-3.01289
PCOLCE2	-1.74785	0.00145656	0.032037	-3.35857
HHIP	0.613085	0.000219555	0.0108337	1.52953
COL1A2	-2.26476	7.3716e-09	7.66573e-06	-4.80573
FNDC1	-0.776289	6.62532e-05	0.00465225	-1.71272
C8orf48	0.619762	5.30075e-08	2.48586e-05	1.53662
OSR2	0.698173	0.000903683	0.0250824	1.62245
FREM1	-0.817493	1.12474e-06	0.000220432	-1.76234
GEM	0.718836	5.65009e-05	0.0041916	1.64585
DIRAS2	-0.98235	0.00033516	0.0140159	-1.97568
FBP1	-0.718549	0.00055882	0.0191589	-1.64553
ASB11	0.693397	0.000478032	0.0170572	1.61709
ZNF503	0.853484	1.6108e-07	5.56616e-05	1.80686
FBN1	-0.679193	3.95888e-06	0.000565044	-1.60124
SERPINB7	1.13365	0.000390545	0.0152173	2.19414
MFAP4	-0.848543	7.9517e-07	0.000168709	-1.80068
PEX11A	0.587821	3.20011e-08	1.91003e-05	1.50297
GPRC5B	0.760523	0.000100285	0.00606552	1.6941
FILIP1L	0.752839	1.92899e-05	0.00193356	1.68511
BMP1	-0.684046	7.26829e-07	0.000159066	-1.60664
COL3A1	-0.985297	1.77289e-05	0.00180464	-1.97972
ACTBL2	-1.86243	0.000455135	0.0166604	-3.63619
RAB3B	-0.686295	0.00091164	0.0250966	-1.60915
CCDC144A	-1.02173	0.00325688	0.0496126	-2.03036
CDH2	-1.33116	0.00235538	0.0416849	-2.51605
CDC42BPG	-0.641106	0.000782457	0.0232981	-1.55952
LRG1	-2.07774	0.0018759	0.0367963	-4.22146
CXXC5	-1.1912	0.00302124	0.0476505	-2.28342
FRMD5	-0.882621	0.00197903	0.0378815	-1.84372
SCG2	0.686763	0.00213269	0.0397163	1.60967
SYNPO	-0.729515	9.37923e-05	0.00585061	-1.65808
GNG12	0.933028	1.29354e-05	0.00135884	1.90928
INSL5	1.87696	9.28241e-08	3.93185e-05	3.67301
EGFL7	0.618229	3.44161e-05	0.00287845	1.53499
HECTD4	-0.663685	0.00234872	0.0416849	-1.58412
HPSE	0.640818	8.65086e-09	7.66573e-06	1.55921
ADCY5	-0.677799	0.00207373	0.0391801	-1.5997
NDNF	0.901792	0.000939479	0.0253833	1.86839
PEAK1	-0.652533	0.000124134	0.00705412	-1.57193
ADGRF3	-0.651695	0.000262421	0.0124353	-1.57101
CHD2	-0.589187	0.00275306	0.0451721	-1.5044
CSRP2	-0.739694	6.52363e-05	0.00460547	-1.66982
DDIT3	0.618072	0.00236152	0.0416884	1.53482
CHST1	-0.619536	0.00266007	0.0443267	-1.53638
CHRNA7	-0.796244	0.000132084	0.00731965	-1.73657
ZNF404	-0.645541	0.0010925	0.0274328	-1.56433
KBTBD11	1.06885	4.92508e-08	2.48586e-05	2.09777
PGBD5	-1.22671	6.90681e-05	0.00482411	-2.34032
ZADH2	0.909458	3.1795e-06	0.000490343	1.87834
EHMT1	-0.835921	0.000685356	0.0213763	-1.785
OR5AS1	-1.48239	0.00273576	0.0450731	-2.79411
ADGRB1	-1.75769	0.000997547	0.026224	-3.38155
FIGN	-3.37841	0.00189225	0.0368106	-10.3992
BGN	-1.74783	1.9276e-06	0.000342044	-3.35853
MAFA	1.13586	0.000537139	0.0186139	2.19749
PLCXD3	0.828745	0.000304045	0.0131763	1.77614
COL18A1	-2.02379	7.833e-09	7.66573e-06	-4.06649
SPATA13	-0.773163	5.11732e-10	9.59936e-07	-1.70901
AC138969.4	-0.69015	0.00211328	0.0396421	-1.61345
SLIT3	-2.42078	0.0008625	0.0242864	-5.35459
STAC3	-0.897354	0.00245438	0.0424618	-1.86265
EVI2B	1.3098	6.66169e-10	1.09343e-06	2.47906
THBS2	-3.34706	6.29329e-06	0.00081819	-10.1757
CCDC30	-0.907916	0.000402456	0.0155284	-1.87633
PDE2A	-0.824699	0.000851554	0.0242261	-1.77117
TLR5	-0.658237	0.0014883	0.0322651	-1.57815
TET3	-0.855712	0.000429714	0.0160757	-1.80965
ISG15	1.01155	0.00073785	0.0224435	2.01608
ARL4C	-1.15825	0.00250187	0.0429881	-2.23187
H3-5	-1.52261	0.00114659	0.0281945	-2.87311
PDCD1	1.81691	1.51655e-11	6.63796e-08	3.52325
CFAP54	-0.602627	0.00041299	0.015782	-1.51848
FSIP2	-1.53465	0.000623659	0.0203971	-2.89717
SHISA6	-2.27068	0.00257209	0.0434279	-4.82552
MSANTD1	0.674381	0.000426347	0.0160195	1.59591
RELN	-2.52733	1.03068e-07	4.22934e-05	-5.76502
GREB1	1.23025	2.01755e-08	1.39434e-05	2.34608
SERTAD1	0.719871	7.33634e-05	0.00504364	1.64703
GZMM	0.849761	4.57176e-05	0.00357332	1.8022
ENPP1	-0.704882	2.01819e-07	6.30973e-05	-1.63001
SERPINB2	1.09652	0.00017066	0.00892804	2.13838
SERPINB13	0.640664	0.000852367	0.0242261	1.55905
OCLN	-0.671406	0.000227344	0.0110976	-1.59262
ADAMTSL2	-0.748133	1.55896e-07	5.56616e-05	-1.67962
MBP	-1.17672	0.000569815	0.0193657	-2.26062
ARC	0.816108	0.00124198	0.029279	1.76065
NEU4	1.22454	1.0779e-05	0.00121739	2.33681
MAFB	-1.18479	0.00310547	0.0483289	-2.27331
AGAP9	-0.885276	0.00250772	0.0429881	-1.84712
COL5A2	-0.622286	0.000220287	0.0108337	-1.53931
COL15A1	-0.806522	8.62042e-05	0.0055217	-1.74899
ERICH2	0.680432	0.00119035	0.0286214	1.60262
SCGB2B2	-1.47317	0.000281242	0.0125186	-2.77631
UBE2QL1	2.21929	7.78653e-05	0.00529766	4.65663
POTEJ	-1.59394	0.00271346	0.0448745	-3.01872
MICAL3	-0.809203	0.000424064	0.0160011	-1.75224
CEBPA	1.03072	4.64029e-06	0.000645684	2.04304
PCDHA11	-2.61446	0.00109631	0.0274328	-6.12393
TRNP1	0.823064	0.00213674	0.0397163	1.76916
NPIPA2	-0.951005	0.00092125	0.0251168	-1.93322
ZBED6	-0.688856	0.00204972	0.0387823	-1.612
SPON1	-3.46867	1.70629e-06	0.000315568	-11.0707
ANXA8	-5.24341	8.84013e-10	1.28977e-06	-37.8812
GDF10	0.656108	3.96912e-05	0.00319745	1.57583
GABRQ	-1.05105	0.00136	0.03095	-2.07204
RASL10B	-0.613055	0.00242453	0.0422796	-1.52949
NBPF19	-0.879317	0.00290051	0.0463905	-1.8395
NBPF26	-0.665931	0.00255239	0.0434138	-1.58659
ABC7-42404400C24.1	-0.937607	0.00273243	0.0450731	-1.91535
SENP3-EIF4A1	-0.895335	0.000876974	0.0245012	-1.86004
PCDH20	1.0634	1.93873e-12	2.54574e-08	2.08985
