# Supplementary material for: TGFβ Inhibition during Radiotherapy Enhances Immune Cell Infiltration and Decreases Metastases in Ewing Sarcoma
Source: Cancer Res Commun. 2025 Aug 27;5(8):1441–57. doi: 10.1158/2767-9764.CRC-24-0346 (PMC12380665; doi:10.1158/2767-9764.CRC-24-0346)
Supplement: Table S3 — Cell counts [file crc-24-0346_table_s3_suppst3.xlsx]

## Sheet: samples enriched for CD45+
	tree.ident	refined_cell_types	Freq
1	1	Tumor cells	0
2	2	Tumor cells	7
3	4	Tumor cells	2
4	5	Tumor cells	19
5	6	Tumor cells	2
6	7	Tumor cells	0
7	8	Tumor cells	0
8	9	Tumor cells	0
9	12	Tumor cells	2
10	13	Tumor cells	0
11	14	Tumor cells	0
12	16	Tumor cells	0
13	17	Tumor cells	0
14	18	Tumor cells	0
15	19	Tumor cells	0
16	20	Tumor cells	0
17	21	Tumor cells	0
18	22	Tumor cells	0
19	23	Tumor cells	0
20	1	T cells	0
21	2	T cells	0
22	4	T cells	0
23	5	T cells	0
24	6	T cells	0
25	7	T cells	0
26	8	T cells	0
27	9	T cells	0
28	12	T cells	0
29	13	T cells	0
30	14	T cells	0
31	16	T cells	0
32	17	T cells	0
33	18	T cells	0
34	19	T cells	0
35	20	T cells	1703
36	21	T cells	38
37	22	T cells	0
38	23	T cells	0
39	1	CD14+CD16- myeloid	0
40	2	CD14+CD16- myeloid	0
41	4	CD14+CD16- myeloid	0
42	5	CD14+CD16- myeloid	0
43	6	CD14+CD16- myeloid	0
44	7	CD14+CD16- myeloid	0
45	8	CD14+CD16- myeloid	0
46	9	CD14+CD16- myeloid	0
47	12	CD14+CD16- myeloid	0
48	13	CD14+CD16- myeloid	258
49	14	CD14+CD16- myeloid	0
50	16	CD14+CD16- myeloid	0
51	17	CD14+CD16- myeloid	0
52	18	CD14+CD16- myeloid	0
53	19	CD14+CD16- myeloid	0
54	20	CD14+CD16- myeloid	0
55	21	CD14+CD16- myeloid	0
56	22	CD14+CD16- myeloid	788
57	23	CD14+CD16- myeloid	0
58	1	Endothelial cells	0
59	2	Endothelial cells	0
60	4	Endothelial cells	0
61	5	Endothelial cells	0
62	6	Endothelial cells	0
63	7	Endothelial cells	0
64	8	Endothelial cells	0
65	9	Endothelial cells	0
66	12	Endothelial cells	0
67	13	Endothelial cells	0
68	14	Endothelial cells	0
69	16	Endothelial cells	0
70	17	Endothelial cells	0
71	18	Endothelial cells	1
72	19	Endothelial cells	0
73	20	Endothelial cells	0
74	21	Endothelial cells	0
75	22	Endothelial cells	0
76	23	Endothelial cells	0
77	1	DCs	0
78	2	DCs	0
79	4	DCs	0
80	5	DCs	0
81	6	DCs	0
82	7	DCs	250
83	8	DCs	0
84	9	DCs	0
85	12	DCs	0
86	13	DCs	0
87	14	DCs	0
88	16	DCs	0
89	17	DCs	0
90	18	DCs	0
91	19	DCs	0
92	20	DCs	0
93	21	DCs	0
94	22	DCs	0
95	23	DCs	0
96	1	NK cells	0
97	2	NK cells	0
98	4	NK cells	0
99	5	NK cells	0
100	6	NK cells	0
101	7	NK cells	0
102	8	NK cells	0
103	9	NK cells	0
104	12	NK cells	0
105	13	NK cells	0
106	14	NK cells	0
107	16	NK cells	0
108	17	NK cells	363
109	18	NK cells	0
110	19	NK cells	0
111	20	NK cells	0
112	21	NK cells	0
113	22	NK cells	0
114	23	NK cells	0
115	1	CD14+CD16+ myeloid	0
116	2	CD14+CD16+ myeloid	0
117	4	CD14+CD16+ myeloid	0
118	5	CD14+CD16+ myeloid	0
119	6	CD14+CD16+ myeloid	0
120	7	CD14+CD16+ myeloid	0
121	8	CD14+CD16+ myeloid	0
122	9	CD14+CD16+ myeloid	0
123	12	CD14+CD16+ myeloid	0
124	13	CD14+CD16+ myeloid	0
125	14	CD14+CD16+ myeloid	4
126	16	CD14+CD16+ myeloid	0
127	17	CD14+CD16+ myeloid	0
128	18	CD14+CD16+ myeloid	0
129	19	CD14+CD16+ myeloid	0
130	20	CD14+CD16+ myeloid	0
131	21	CD14+CD16+ myeloid	0
132	22	CD14+CD16+ myeloid	0
133	23	CD14+CD16+ myeloid	76
134	1	B cells	0
135	2	B cells	0
136	4	B cells	0
137	5	B cells	0
138	6	B cells	0
139	7	B cells	0
140	8	B cells	396
141	9	B cells	0
142	12	B cells	0
143	13	B cells	0
144	14	B cells	0
145	16	B cells	0
146	17	B cells	0
147	18	B cells	0
148	19	B cells	2
149	20	B cells	0
150	21	B cells	0
151	22	B cells	0
152	23	B cells	0
153	1	Osteoclasts	0
154	2	Osteoclasts	0
155	4	Osteoclasts	0
156	5	Osteoclasts	0
157	6	Osteoclasts	0
158	7	Osteoclasts	0
159	8	Osteoclasts	0
160	9	Osteoclasts	0
161	12	Osteoclasts	0
162	13	Osteoclasts	0
163	14	Osteoclasts	0
164	16	Osteoclasts	0
165	17	Osteoclasts	0
166	18	Osteoclasts	0
167	19	Osteoclasts	0
168	20	Osteoclasts	0
169	21	Osteoclasts	0
170	22	Osteoclasts	0
171	23	Osteoclasts	0
172	1	pDCs	0
173	2	pDCs	0
174	4	pDCs	0
175	5	pDCs	0
176	6	pDCs	0
177	7	pDCs	0
178	8	pDCs	0
179	9	pDCs	26
180	12	pDCs	0
181	13	pDCs	0
182	14	pDCs	0
183	16	pDCs	0
184	17	pDCs	0
185	18	pDCs	0
186	19	pDCs	0
187	20	pDCs	0
188	21	pDCs	0
189	22	pDCs	0
190	23	pDCs	0
191	1	Plasmablasts	13
192	2	Plasmablasts	0
193	4	Plasmablasts	0
194	5	Plasmablasts	0
195	6	Plasmablasts	0
196	7	Plasmablasts	0
197	8	Plasmablasts	0
198	9	Plasmablasts	0
199	12	Plasmablasts	0
200	13	Plasmablasts	0
201	14	Plasmablasts	0
202	16	Plasmablasts	0
203	17	Plasmablasts	0
204	18	Plasmablasts	0
205	19	Plasmablasts	0
206	20	Plasmablasts	0
207	21	Plasmablasts	0
208	22	Plasmablasts	0
209	23	Plasmablasts	0
210	1	Mast cells	0
211	2	Mast cells	0
212	4	Mast cells	0
213	5	Mast cells	0
214	6	Mast cells	0
215	7	Mast cells	0
216	8	Mast cells	0
217	9	Mast cells	0
218	12	Mast cells	0
219	13	Mast cells	0
220	14	Mast cells	0
221	16	Mast cells	1
222	17	Mast cells	0
223	18	Mast cells	0
224	19	Mast cells	0
225	20	Mast cells	0
226	21	Mast cells	0
227	22	Mast cells	0
228	23	Mast cells	0

## Sheet: Samples with all cell types
Clusters	refined_cell_types	Counts
1	Tumor cells	0
2	Tumor cells	526
3	Tumor cells	503
4	Tumor cells	764
5	Tumor cells	1864
6	Tumor cells	379
7	Tumor cells	0
8	Tumor cells	0
9	Tumor cells	0
10	Tumor cells	0
11	Tumor cells	2044
12	Tumor cells	530
13	Tumor cells	0
14	Tumor cells	0
15	Tumor cells	0
16	Tumor cells	0
17	Tumor cells	0
18	Tumor cells	0
19	Tumor cells	0
20	Tumor cells	0
21	Tumor cells	0
22	Tumor cells	0
23	Tumor cells	0
1	T cells	0
2	T cells	0
3	T cells	0
4	T cells	0
5	T cells	0
6	T cells	0
7	T cells	0
8	T cells	0
9	T cells	0
10	T cells	0
11	T cells	0
12	T cells	0
13	T cells	0
14	T cells	0
15	T cells	0
16	T cells	0
17	T cells	0
18	T cells	0
19	T cells	0
20	T cells	246
21	T cells	1129
22	T cells	0
23	T cells	0
1	CD14+CD16- myeloid	0
2	CD14+CD16- myeloid	0
3	CD14+CD16- myeloid	0
4	CD14+CD16- myeloid	0
5	CD14+CD16- myeloid	0
6	CD14+CD16- myeloid	0
7	CD14+CD16- myeloid	0
8	CD14+CD16- myeloid	0
9	CD14+CD16- myeloid	0
10	CD14+CD16- myeloid	0
11	CD14+CD16- myeloid	0
12	CD14+CD16- myeloid	0
13	CD14+CD16- myeloid	746
14	CD14+CD16- myeloid	0
15	CD14+CD16- myeloid	0
16	CD14+CD16- myeloid	0
17	CD14+CD16- myeloid	0
18	CD14+CD16- myeloid	0
19	CD14+CD16- myeloid	0
20	CD14+CD16- myeloid	0
21	CD14+CD16- myeloid	0
22	CD14+CD16- myeloid	131
23	CD14+CD16- myeloid	0
1	Endothelial cells	0
2	Endothelial cells	0
3	Endothelial cells	0
4	Endothelial cells	0
5	Endothelial cells	0
6	Endothelial cells	0
7	Endothelial cells	0
8	Endothelial cells	0
9	Endothelial cells	0
10	Endothelial cells	0
11	Endothelial cells	0
12	Endothelial cells	0
13	Endothelial cells	0
14	Endothelial cells	0
15	Endothelial cells	0
16	Endothelial cells	0
17	Endothelial cells	0
18	Endothelial cells	551
19	Endothelial cells	0
20	Endothelial cells	0
21	Endothelial cells	0
22	Endothelial cells	0
23	Endothelial cells	0
1	DCs	0
2	DCs	0
3	DCs	0
4	DCs	0
5	DCs	0
6	DCs	0
7	DCs	246
8	DCs	0
9	DCs	0
10	DCs	0
11	DCs	0
12	DCs	0
13	DCs	0
14	DCs	0
15	DCs	0
16	DCs	0
17	DCs	0
18	DCs	0
19	DCs	0
20	DCs	0
21	DCs	0
22	DCs	0
23	DCs	0
1	NK cells	0
2	NK cells	0
3	NK cells	0
4	NK cells	0
5	NK cells	0
6	NK cells	0
7	NK cells	0
8	NK cells	0
9	NK cells	0
10	NK cells	0
11	NK cells	0
12	NK cells	0
13	NK cells	0
14	NK cells	0
15	NK cells	0
16	NK cells	0
17	NK cells	83
18	NK cells	0
19	NK cells	0
20	NK cells	0
21	NK cells	0
22	NK cells	0
23	NK cells	0
1	CD14+CD16+ myeloid	0
2	CD14+CD16+ myeloid	0
3	CD14+CD16+ myeloid	0
4	CD14+CD16+ myeloid	0
5	CD14+CD16+ myeloid	0
6	CD14+CD16+ myeloid	0
7	CD14+CD16+ myeloid	0
8	CD14+CD16+ myeloid	0
9	CD14+CD16+ myeloid	0
10	CD14+CD16+ myeloid	0
11	CD14+CD16+ myeloid	0
12	CD14+CD16+ myeloid	0
13	CD14+CD16+ myeloid	0
14	CD14+CD16+ myeloid	357
15	CD14+CD16+ myeloid	0
16	CD14+CD16+ myeloid	0
17	CD14+CD16+ myeloid	0
18	CD14+CD16+ myeloid	0
19	CD14+CD16+ myeloid	0
20	CD14+CD16+ myeloid	0
21	CD14+CD16+ myeloid	0
22	CD14+CD16+ myeloid	0
23	CD14+CD16+ myeloid	366
1	B cells	0
2	B cells	0
3	B cells	0
4	B cells	0
5	B cells	0
6	B cells	0
7	B cells	0
8	B cells	44
9	B cells	0
10	B cells	114
11	B cells	0
12	B cells	0
13	B cells	0
14	B cells	0
15	B cells	0
16	B cells	0
17	B cells	0
18	B cells	0
19	B cells	346
20	B cells	0
21	B cells	0
22	B cells	0
23	B cells	0
1	Osteoclasts	0
2	Osteoclasts	0
3	Osteoclasts	0
4	Osteoclasts	0
5	Osteoclasts	0
6	Osteoclasts	0
7	Osteoclasts	0
8	Osteoclasts	0
9	Osteoclasts	0
10	Osteoclasts	0
11	Osteoclasts	0
12	Osteoclasts	0
13	Osteoclasts	0
14	Osteoclasts	0
15	Osteoclasts	277
16	Osteoclasts	0
17	Osteoclasts	0
18	Osteoclasts	0
19	Osteoclasts	0
20	Osteoclasts	0
21	Osteoclasts	0
22	Osteoclasts	0
23	Osteoclasts	0
1	pDCs	0
2	pDCs	0
3	pDCs	0
4	pDCs	0
5	pDCs	0
6	pDCs	0
7	pDCs	0
8	pDCs	0
9	pDCs	136
10	pDCs	0
11	pDCs	0
12	pDCs	0
13	pDCs	0
14	pDCs	0
15	pDCs	0
16	pDCs	0
17	pDCs	0
18	pDCs	0
19	pDCs	0
20	pDCs	0
21	pDCs	0
22	pDCs	0
23	pDCs	0
1	Plasmablasts	38
2	Plasmablasts	0
3	Plasmablasts	0
4	Plasmablasts	0
5	Plasmablasts	0
6	Plasmablasts	0
7	Plasmablasts	0
8	Plasmablasts	0
9	Plasmablasts	0
10	Plasmablasts	0
11	Plasmablasts	0
12	Plasmablasts	0
13	Plasmablasts	0
14	Plasmablasts	0
15	Plasmablasts	0
16	Plasmablasts	0
17	Plasmablasts	0
18	Plasmablasts	0
19	Plasmablasts	0
20	Plasmablasts	0
21	Plasmablasts	0
22	Plasmablasts	0
23	Plasmablasts	0
1	Mast cells	0
2	Mast cells	0
3	Mast cells	0
4	Mast cells	0
5	Mast cells	0
6	Mast cells	0
7	Mast cells	0
8	Mast cells	0
9	Mast cells	0
10	Mast cells	0
11	Mast cells	0
12	Mast cells	0
13	Mast cells	0
14	Mast cells	0
15	Mast cells	0
16	Mast cells	16
17	Mast cells	0
18	Mast cells	0
19	Mast cells	0
20	Mast cells	0
21	Mast cells	0
22	Mast cells	0
23	Mast cells	0
